# Supplementary material for: A Mendelian randomization study of the associations between depression, anxiety and clinical conditions including thyroid nodules, flatulence, and irregular menstruation
Source: Medicine (Baltimore). 2025 Aug 22;104(34):e44041. doi: 10.1097/MD.0000000000044041 (PMC12384984; doi:10.1097/MD.0000000000044041)
Supplement: Supplementary file 1 [file medi-104-e44041-s001.xlsx]

## Sheet: Anxiety-thyroid nodule
SNP	effect_allele.exposure	other_allele.exposure	effect_allele.outcome	other_allele.outcome	beta.exposure	beta.outcome	eaf.exposure	eaf.outcome	remove	palindromic	ambiguous	id.outcome	chr	pos	se.outcome	samplesize.outcome	pval.outcome	outcome	originalname.outcome	outcome.deprecated	mr_keep.outcome	data_source.outcome	proxy.outcome	target_snp.outcome	proxy_snp.outcome	target_a1.outcome	target_a2.outcome	proxy_a1.outcome	proxy_a2.outcome	chr.exposure	se.exposure	pval.exposure	exposure	mr_keep.exposure	pval_origin.exposure	id.exposure	F.value	action	SNP_index	mr_keep
rs10092618	G	A	G	A	0.0580949	0.004	0.709086	0.2905	FALSE	FALSE	FALSE	finn-b-E4_GOITRENOD	8	65583843	0.0468	NA	0.9323	Thyroid Nodule	Nontoxic single thyroid nodule	Nontoxic single thyroid nodule || ||	TRUE	igd	NA	NA	NA	NA	NA	NA	NA	8	0.00849686	8.07421e-12	Anxity	TRUE	reported	qn94NI	30.9228	3	1	TRUE
rs145274568	G	A	G	A	0.0710007	0.0866	0.0978852	0.8992	FALSE	FALSE	FALSE	finn-b-E4_GOITRENOD	2	197159986	0.075	NA	0.2486	Thyroid Nodule	Nontoxic single thyroid nodule	Nontoxic single thyroid nodule || ||	TRUE	igd	NA	NA	NA	NA	NA	NA	NA	2	0.012768	2.68522e-08	Anxity	TRUE	reported	qn94NI	39.4492	3	1	TRUE
rs145281382	C	T	C	T	0.106083	0.0571	0.0513805	0.9483	FALSE	FALSE	FALSE	finn-b-E4_GOITRENOD	17	43044922	0.0974	NA	0.5576	Thyroid Nodule	Nontoxic single thyroid nodule	Nontoxic single thyroid nodule || ||	TRUE	igd	NA	NA	NA	NA	NA	NA	NA	17	0.0169065	3.50397e-10	Anxity	TRUE	reported	qn94NI	29.8879	3	1	TRUE
rs1480567	T	C	T	C	0.047968	-0.0112	0.261733	0.7383	FALSE	FALSE	FALSE	finn-b-E4_GOITRENOD	16	73706848	0.0487	NA	0.8174	Thyroid Nodule	Nontoxic single thyroid nodule	Nontoxic single thyroid nodule || ||	TRUE	igd	NA	NA	NA	NA	NA	NA	NA	16	0.00860221	2.45771e-08	Anxity	TRUE	reported	qn94NI	33.623	3	1	TRUE
rs2071044	C	T	C	T	-0.0444189	-0.0277	0.476191	0.5267	FALSE	FALSE	FALSE	finn-b-E4_GOITRENOD	3	52847601	0.0429	NA	0.5187	Thyroid Nodule	Nontoxic single thyroid nodule	Nontoxic single thyroid nodule || ||	TRUE	igd	NA	NA	NA	NA	NA	NA	NA	3	0.00766037	6.68991e-09	Anxity	TRUE	reported	qn94NI	32.3367	3	1	TRUE
rs2397672	G	A	G	A	0.0474339	-0.0846	0.68944	0.3102	FALSE	FALSE	FALSE	finn-b-E4_GOITRENOD	6	100341614	0.0463	NA	0.0679	Thyroid Nodule	Nontoxic single thyroid nodule	Nontoxic single thyroid nodule || ||	TRUE	igd	NA	NA	NA	NA	NA	NA	NA	6	0.00826477	9.50736e-09	Anxity	TRUE	reported	qn94NI	32.9394	3	1	TRUE
rs4619804	A	C	A	C	0.0507766	-0.0113	0.66052	0.3391	FALSE	FALSE	FALSE	finn-b-E4_GOITRENOD	3	18674644	0.0453	NA	0.8024	Thyroid Nodule	Nontoxic single thyroid nodule	Nontoxic single thyroid nodule || ||	TRUE	igd	NA	NA	NA	NA	NA	NA	NA	3	0.00808434	3.36705e-10	Anxity	TRUE	reported	qn94NI	46.7476	3	1	TRUE
rs4955420	T	C	T	C	-0.0464927	0.0031	0.723828	0.276	FALSE	FALSE	FALSE	finn-b-E4_GOITRENOD	3	49208865	0.0476	NA	0.9474	Thyroid Nodule	Nontoxic single thyroid nodule	Nontoxic single thyroid nodule || ||	TRUE	igd	NA	NA	NA	NA	NA	NA	NA	3	0.00850427	4.57773e-08	Anxity	TRUE	reported	qn94NI	34.167	3	1	TRUE
rs62099231	G	A	G	A	0.0432544	-0.0066	0.458814	0.5411	FALSE	FALSE	FALSE	finn-b-E4_GOITRENOD	18	50724899	0.043	NA	0.8782	Thyroid Nodule	Nontoxic single thyroid nodule	Nontoxic single thyroid nodule || ||	TRUE	igd	NA	NA	NA	NA	NA	NA	NA	18	0.00764966	1.56369e-08	Anxity	TRUE	reported	qn94NI	30.6346	3	1	TRUE
rs6874581	C	G	C	G	0.04362	-0.0151	0.445242	0.5544	FALSE	TRUE	TRUE	finn-b-E4_GOITRENOD	5	120137208	0.0429	NA	0.725301	Thyroid Nodule	Nontoxic single thyroid nodule	Nontoxic single thyroid nodule || ||	TRUE	igd	NA	NA	NA	NA	NA	NA	NA	5	0.00767075	1.29637e-08	Anxity	TRUE	reported	qn94NI	31.0945	3	1	FALSE
rs7502307	C	G	C	G	0.0558952	-0.0966	0.25164	0.7343	FALSE	TRUE	FALSE	finn-b-E4_GOITRENOD	17	65997317	0.0485	NA	0.0462701	Thyroid Nodule	Nontoxic single thyroid nodule	Nontoxic single thyroid nodule || ||	TRUE	igd	TRUE	rs7502307	rs4791295	G	C	A	G	17	0.00874866	1.66971e-10	Anxity	TRUE	reported	qn94NI	39.3717	3	1	FALSE
rs77683334	C	T	C	T	-0.121261	-0.0187	0.0368745	0.96219	FALSE	FALSE	FALSE	finn-b-E4_GOITRENOD	12	23096287	0.1172	NA	0.8729	Thyroid Nodule	Nontoxic single thyroid nodule	Nontoxic single thyroid nodule || ||	TRUE	igd	NA	NA	NA	NA	NA	NA	NA	12	0.0207452	5.05813e-09	Anxity	TRUE	reported	qn94NI	40.8193	3	1	TRUE
rs7981741	T	A	T	A	0.042543	0.0527	0.449295	0.5493	FALSE	TRUE	TRUE	finn-b-E4_GOITRENOD	13	99246743	0.0431	NA	0.2221	Thyroid Nodule	Nontoxic single thyroid nodule	Nontoxic single thyroid nodule || ||	TRUE	igd	NA	NA	NA	NA	NA	NA	NA	13	0.00768638	3.11494e-08	Anxity	TRUE	reported	qn94NI	31.9725	3	1	FALSE

## Sheet: Anxiety-Flatulence
SNP	effect_allele.exposure	other_allele.exposure	effect_allele.outcome	other_allele.outcome	beta.exposure	beta.outcome	eaf.exposure	eaf.outcome	remove	palindromic	ambiguous	id.outcome	chr	pos	se.outcome	samplesize.outcome	pval.outcome	outcome	originalname.outcome	outcome.deprecated	mr_keep.outcome	data_source.outcome	proxy.outcome	target_snp.outcome	proxy_snp.outcome	target_a1.outcome	target_a2.outcome	proxy_a1.outcome	proxy_a2.outcome	chr.exposure	se.exposure	pval.exposure	exposure	mr_keep.exposure	pval_origin.exposure	id.exposure	F.value	action	SNP_index	mr_keep
rs10092618	G	A	G	A	0.0580949	5.47149e-05	0.709086	0.384691	FALSE	FALSE	FALSE	ukb-a-584	8	65583843	6.11797e-05	337199	0.371145	Flatulence	Diagnoses - main ICD10: R14 Flatulence and related conditions	Diagnoses - main ICD10: R14 Flatulence and related conditions || ||	TRUE	igd	NA	NA	NA	NA	NA	NA	NA	8	0.00849686	8.07421e-12	Anxity	TRUE	reported	qn94NI	46.7476	3	1	TRUE
rs145274568	G	A	G	A	0.0710007	-0.000228151	0.0978852	0.975344	FALSE	FALSE	FALSE	ukb-a-584	2	197159986	0.000204351	337199	0.264224	Flatulence	Diagnoses - main ICD10: R14 Flatulence and related conditions	Diagnoses - main ICD10: R14 Flatulence and related conditions || ||	TRUE	igd	NA	NA	NA	NA	NA	NA	NA	2	0.012768	2.68522e-08	Anxity	TRUE	reported	qn94NI	30.9228	3	1	TRUE
rs145281382	C	T	C	T	0.106083	-5.11982e-05	0.0513805	0.995574	FALSE	FALSE	FALSE	ukb-a-584	17	43044922	0.000468018	337199	0.91289	Flatulence	Diagnoses - main ICD10: R14 Flatulence and related conditions	Diagnoses - main ICD10: R14 Flatulence and related conditions || ||	TRUE	igd	NA	NA	NA	NA	NA	NA	NA	17	0.0169065	3.50397e-10	Anxity	TRUE	reported	qn94NI	39.3717	3	1	TRUE
rs1480567	T	C	T	C	0.047968	-5.80252e-05	0.261733	0.801281	FALSE	FALSE	FALSE	ukb-a-584	16	73706848	7.46053e-05	337199	0.436709	Flatulence	Diagnoses - main ICD10: R14 Flatulence and related conditions	Diagnoses - main ICD10: R14 Flatulence and related conditions || ||	TRUE	igd	NA	NA	NA	NA	NA	NA	NA	16	0.00860221	2.45771e-08	Anxity	TRUE	reported	qn94NI	31.0945	3	1	TRUE
rs2071044	C	T	C	T	-0.0444189	-2.0099e-05	0.476191	0.539836	FALSE	FALSE	FALSE	ukb-a-584	3	52847601	5.9955e-05	337199	0.737447	Flatulence	Diagnoses - main ICD10: R14 Flatulence and related conditions	Diagnoses - main ICD10: R14 Flatulence and related conditions || ||	TRUE	igd	NA	NA	NA	NA	NA	NA	NA	3	0.00766037	6.68991e-09	Anxity	TRUE	reported	qn94NI	33.623	3	1	TRUE
rs2397672	G	A	G	A	0.0474339	2.56738e-05	0.68944	0.330775	FALSE	FALSE	FALSE	ukb-a-584	6	100341614	6.34751e-05	337199	0.685869	Flatulence	Diagnoses - main ICD10: R14 Flatulence and related conditions	Diagnoses - main ICD10: R14 Flatulence and related conditions || ||	TRUE	igd	NA	NA	NA	NA	NA	NA	NA	6	0.00826477	9.50736e-09	Anxity	TRUE	reported	qn94NI	32.9394	3	1	TRUE
rs4619804	A	C	A	C	0.0507766	-4.94227e-05	0.66052	0.260683	FALSE	FALSE	FALSE	ukb-a-584	3	18674644	6.80559e-05	337199	0.467713	Flatulence	Diagnoses - main ICD10: R14 Flatulence and related conditions	Diagnoses - main ICD10: R14 Flatulence and related conditions || ||	TRUE	igd	NA	NA	NA	NA	NA	NA	NA	3	0.00808434	3.36705e-10	Anxity	TRUE	reported	qn94NI	39.4492	3	1	TRUE
rs4955420	T	C	T	C	-0.0464927	6.11905e-05	0.723828	0.335707	FALSE	FALSE	FALSE	ukb-a-584	3	49208865	6.30063e-05	337199	0.33146	Flatulence	Diagnoses - main ICD10: R14 Flatulence and related conditions	Diagnoses - main ICD10: R14 Flatulence and related conditions || ||	TRUE	igd	NA	NA	NA	NA	NA	NA	NA	3	0.00850427	4.57773e-08	Anxity	TRUE	reported	qn94NI	29.8879	3	1	TRUE
rs62099231	G	A	G	A	0.0432544	-8.6158e-06	0.458814	0.486606	FALSE	FALSE	FALSE	ukb-a-584	18	50724899	5.95204e-05	337199	0.884905	Flatulence	Diagnoses - main ICD10: R14 Flatulence and related conditions	Diagnoses - main ICD10: R14 Flatulence and related conditions || ||	TRUE	igd	NA	NA	NA	NA	NA	NA	NA	18	0.00764966	1.56369e-08	Anxity	TRUE	reported	qn94NI	31.9725	3	1	TRUE
rs6874581	C	G	C	G	0.04362	-0.000110401	0.445242	0.566953	FALSE	TRUE	TRUE	ukb-a-584	5	120137208	6.02981e-05	337199	0.0671151	Flatulence	Diagnoses - main ICD10: R14 Flatulence and related conditions	Diagnoses - main ICD10: R14 Flatulence and related conditions || ||	TRUE	igd	NA	NA	NA	NA	NA	NA	NA	5	0.00767075	1.29637e-08	Anxity	TRUE	reported	qn94NI	32.3367	3	1	FALSE
rs7502307	C	G	C	G	0.0558952	-0.000111197	0.25164	0.778964	FALSE	TRUE	FALSE	ukb-a-584	17	65997317	7.18244e-05	337199	0.121581	Flatulence	Diagnoses - main ICD10: R14 Flatulence and related conditions	Diagnoses - main ICD10: R14 Flatulence and related conditions || ||	TRUE	igd	TRUE	rs7502307	rs4791295	G	C	A	G	17	0.00874866	1.66971e-10	Anxity	TRUE	reported	qn94NI	40.8193	3	1	FALSE
rs77683334	C	T	C	T	-0.121261	0.000177649	0.0368745	0.975429	FALSE	FALSE	FALSE	ukb-a-584	12	23096287	0.00019176	337199	0.35423	Flatulence	Diagnoses - main ICD10: R14 Flatulence and related conditions	Diagnoses - main ICD10: R14 Flatulence and related conditions || ||	TRUE	igd	NA	NA	NA	NA	NA	NA	NA	12	0.0207452	5.05813e-09	Anxity	TRUE	reported	qn94NI	34.167	3	1	TRUE
rs7981741	T	A	T	A	0.042543	-5.77482e-05	0.449295	0.520639	FALSE	TRUE	TRUE	ukb-a-584	13	99246743	6.02623e-05	337199	0.337922	Flatulence	Diagnoses - main ICD10: R14 Flatulence and related conditions	Diagnoses - main ICD10: R14 Flatulence and related conditions || ||	TRUE	igd	NA	NA	NA	NA	NA	NA	NA	13	0.00768638	3.11494e-08	Anxity	TRUE	reported	qn94NI	30.6346	3	1	FALSE

## Sheet: Anxiety-irregular menstruation
SNP	effect_allele.exposure	other_allele.exposure	effect_allele.outcome	other_allele.outcome	beta.exposure	beta.outcome	eaf.exposure	eaf.outcome	remove	palindromic	ambiguous	id.outcome	chr	pos	se.outcome	samplesize.outcome	pval.outcome	outcome	originalname.outcome	outcome.deprecated	mr_keep.outcome	data_source.outcome	proxy.outcome	target_snp.outcome	proxy_snp.outcome	target_a1.outcome	target_a2.outcome	proxy_a1.outcome	proxy_a2.outcome	chr.exposure	se.exposure	pval.exposure	exposure	mr_keep.exposure	pval_origin.exposure	id.exposure	F.value	action	SNP_index	mr_keep
rs10092618	G	A	G	A	0.0580949	-0.000166397	0.709086	0.384691	FALSE	FALSE	FALSE	ukb-a-578	8	65583843	0.000351172	337199	0.635621	Irregular Menstruation	Diagnoses - main ICD10: N92 Excessive frequent and irregular menstruation	Diagnoses - main ICD10: N92 Excessive frequent and irregular menstruation || ||	TRUE	igd	NA	NA	NA	NA	NA	NA	NA	8	0.00849686	8.07421e-12	Anxity	TRUE	reported	qn94NI	46.7476	3	1	TRUE
rs145274568	G	A	G	A	0.0710007	-0.000918905	0.0978852	0.975344	FALSE	FALSE	FALSE	ukb-a-578	2	197159986	0.00117298	337199	0.433395	Irregular Menstruation	Diagnoses - main ICD10: N92 Excessive frequent and irregular menstruation	Diagnoses - main ICD10: N92 Excessive frequent and irregular menstruation || ||	TRUE	igd	NA	NA	NA	NA	NA	NA	NA	2	0.012768	2.68522e-08	Anxity	TRUE	reported	qn94NI	30.9228	3	1	TRUE
rs145281382	C	T	C	T	0.106083	0.00340491	0.0513805	0.995574	FALSE	FALSE	FALSE	ukb-a-578	17	43044922	0.00268642	337199	0.204995	Irregular Menstruation	Diagnoses - main ICD10: N92 Excessive frequent and irregular menstruation	Diagnoses - main ICD10: N92 Excessive frequent and irregular menstruation || ||	TRUE	igd	NA	NA	NA	NA	NA	NA	NA	17	0.0169065	3.50397e-10	Anxity	TRUE	reported	qn94NI	39.3717	3	1	TRUE
rs1480567	T	C	T	C	0.047968	-0.000436671	0.261733	0.801281	FALSE	FALSE	FALSE	ukb-a-578	16	73706848	0.000428235	337199	0.307871	Irregular Menstruation	Diagnoses - main ICD10: N92 Excessive frequent and irregular menstruation	Diagnoses - main ICD10: N92 Excessive frequent and irregular menstruation || ||	TRUE	igd	NA	NA	NA	NA	NA	NA	NA	16	0.00860221	2.45771e-08	Anxity	TRUE	reported	qn94NI	31.0945	3	1	TRUE
rs2071044	C	T	C	T	-0.0444189	0.00072156	0.476191	0.539836	FALSE	FALSE	FALSE	ukb-a-578	3	52847601	0.00034414	337199	0.0360205	Irregular Menstruation	Diagnoses - main ICD10: N92 Excessive frequent and irregular menstruation	Diagnoses - main ICD10: N92 Excessive frequent and irregular menstruation || ||	TRUE	igd	NA	NA	NA	NA	NA	NA	NA	3	0.00766037	6.68991e-09	Anxity	TRUE	reported	qn94NI	33.623	3	1	TRUE
rs2397672	G	A	G	A	0.0474339	-0.000414678	0.68944	0.330775	FALSE	FALSE	FALSE	ukb-a-578	6	100341614	0.000364347	337199	0.255063	Irregular Menstruation	Diagnoses - main ICD10: N92 Excessive frequent and irregular menstruation	Diagnoses - main ICD10: N92 Excessive frequent and irregular menstruation || ||	TRUE	igd	NA	NA	NA	NA	NA	NA	NA	6	0.00826477	9.50736e-09	Anxity	TRUE	reported	qn94NI	32.9394	3	1	TRUE
rs4619804	A	C	A	C	0.0507766	-5.54251e-05	0.66052	0.260683	FALSE	FALSE	FALSE	ukb-a-578	3	18674644	0.000390642	337199	0.887173	Irregular Menstruation	Diagnoses - main ICD10: N92 Excessive frequent and irregular menstruation	Diagnoses - main ICD10: N92 Excessive frequent and irregular menstruation || ||	TRUE	igd	NA	NA	NA	NA	NA	NA	NA	3	0.00808434	3.36705e-10	Anxity	TRUE	reported	qn94NI	39.4492	3	1	TRUE
rs4955420	T	C	T	C	-0.0464927	-0.000211911	0.723828	0.335707	FALSE	FALSE	FALSE	ukb-a-578	3	49208865	0.000361657	337199	0.557912	Irregular Menstruation	Diagnoses - main ICD10: N92 Excessive frequent and irregular menstruation	Diagnoses - main ICD10: N92 Excessive frequent and irregular menstruation || ||	TRUE	igd	NA	NA	NA	NA	NA	NA	NA	3	0.00850427	4.57773e-08	Anxity	TRUE	reported	qn94NI	29.8879	3	1	TRUE
rs62099231	G	A	G	A	0.0432544	2.09994e-06	0.458814	0.486606	FALSE	FALSE	FALSE	ukb-a-578	18	50724899	0.000341648	337199	0.995096	Irregular Menstruation	Diagnoses - main ICD10: N92 Excessive frequent and irregular menstruation	Diagnoses - main ICD10: N92 Excessive frequent and irregular menstruation || ||	TRUE	igd	NA	NA	NA	NA	NA	NA	NA	18	0.00764966	1.56369e-08	Anxity	TRUE	reported	qn94NI	31.9725	3	1	TRUE
rs6874581	C	G	C	G	0.04362	7.45291e-05	0.445242	0.566953	FALSE	TRUE	TRUE	ukb-a-578	5	120137208	0.000346113	337199	0.829509	Irregular Menstruation	Diagnoses - main ICD10: N92 Excessive frequent and irregular menstruation	Diagnoses - main ICD10: N92 Excessive frequent and irregular menstruation || ||	TRUE	igd	NA	NA	NA	NA	NA	NA	NA	5	0.00767075	1.29637e-08	Anxity	TRUE	reported	qn94NI	32.3367	3	1	FALSE
rs7502307	C	G	C	G	0.0558952	0.000394379	0.25164	0.778964	FALSE	TRUE	FALSE	ukb-a-578	17	65997317	0.000412274	337199	0.338773	Irregular Menstruation	Diagnoses - main ICD10: N92 Excessive frequent and irregular menstruation	Diagnoses - main ICD10: N92 Excessive frequent and irregular menstruation || ||	TRUE	igd	TRUE	rs7502307	rs4791295	G	C	A	G	17	0.00874866	1.66971e-10	Anxity	TRUE	reported	qn94NI	40.8193	3	1	FALSE
rs77683334	C	T	C	T	-0.121261	-0.00113496	0.0368745	0.975429	FALSE	FALSE	FALSE	ukb-a-578	12	23096287	0.0011007	337199	0.302485	Irregular Menstruation	Diagnoses - main ICD10: N92 Excessive frequent and irregular menstruation	Diagnoses - main ICD10: N92 Excessive frequent and irregular menstruation || ||	TRUE	igd	NA	NA	NA	NA	NA	NA	NA	12	0.0207452	5.05813e-09	Anxity	TRUE	reported	qn94NI	34.167	3	1	TRUE
rs7981741	T	A	T	A	0.042543	-4.24096e-05	0.449295	0.520639	FALSE	TRUE	TRUE	ukb-a-578	13	99246743	0.000345907	337199	0.902421	Irregular Menstruation	Diagnoses - main ICD10: N92 Excessive frequent and irregular menstruation	Diagnoses - main ICD10: N92 Excessive frequent and irregular menstruation || ||	TRUE	igd	NA	NA	NA	NA	NA	NA	NA	13	0.00768638	3.11494e-08	Anxity	TRUE	reported	qn94NI	30.6346	3	1	FALSE

## Sheet: Depression-thyroid nodule
SNP	effect_allele.exposure	other_allele.exposure	effect_allele.outcome	other_allele.outcome	beta.exposure	beta.outcome	eaf.exposure	eaf.outcome	remove	palindromic	ambiguous	id.outcome	chr	pos	se.outcome	samplesize.outcome	pval.outcome	outcome	originalname.outcome	outcome.deprecated	mr_keep.outcome	data_source.outcome	proxy.outcome	target_snp.outcome	proxy_snp.outcome	target_a1.outcome	target_a2.outcome	proxy_a1.outcome	proxy_a2.outcome	se.exposure	pval.exposure	exposure	mr_keep.exposure	pval_origin.exposure	id.exposure	F.value	action	SNP_index	mr_keep
rs10139031	A	T	A	T	-0.0289	-0.0437	0.5171	0.4895	FALSE	TRUE	TRUE	finn-b-E4_GOITRENOD	14	42156235	0.0428	NA	0.3064	Thyroid Nodule	Nontoxic single thyroid nodule	Nontoxic single thyroid nodule || ||	TRUE	igd	NA	NA	NA	NA	NA	NA	NA	0.0043	2.516e-11	Dpression	TRUE	reported	gV7sid	45.1709	3	1	FALSE
rs10959783	C	G	C	G	-0.0245	-0.0003	0.4053	0.3612	FALSE	TRUE	FALSE	finn-b-E4_GOITRENOD	9	11417702	0.0445	NA	0.995	Thyroid Nodule	Nontoxic single thyroid nodule	Nontoxic single thyroid nodule || ||	TRUE	igd	NA	NA	NA	NA	NA	NA	NA	0.0044	2.067e-08	Dpression	TRUE	reported	gV7sid	31.0046	3	1	FALSE
rs11018449	T	C	T	G	0.0268	0.1202	0.3333	0.00423	TRUE	FALSE	FALSE	finn-b-E4_GOITRENOD	11	88797386	0.3662	NA	0.742699	Thyroid Nodule	Nontoxic single thyroid nodule	Nontoxic single thyroid nodule || ||	TRUE	igd	NA	NA	NA	NA	NA	NA	NA	0.0046	5.961e-09	Dpression	TRUE	reported	gV7sid	33.9433	3	1	FALSE
rs11018449	T	C	T	C	0.0268	0.0841	0.3333	0.3204	FALSE	FALSE	FALSE	finn-b-E4_GOITRENOD	11	88797386	0.0457	NA	0.0660906	Thyroid Nodule	Nontoxic single thyroid nodule	Nontoxic single thyroid nodule || ||	TRUE	igd	NA	NA	NA	NA	NA	NA	NA	0.0046	5.961e-09	Dpression	TRUE	reported	gV7sid	33.9433	3	2	TRUE
rs12092858	A	T	G	A	-0.0284	0.4158	0.5155	0.002588	TRUE	TRUE	TRUE	finn-b-E4_GOITRENOD	1	73678454	0.4378	NA	0.3423	Thyroid Nodule	Nontoxic single thyroid nodule	Nontoxic single thyroid nodule || ||	TRUE	igd	NA	NA	NA	NA	NA	NA	NA	0.0043	6.188e-11	Dpression	TRUE	reported	gV7sid	43.6214	3	1	FALSE
rs12092858	A	T	A	T	-0.0284	-0.0526	0.5155	0.4917	FALSE	TRUE	TRUE	finn-b-E4_GOITRENOD	1	73678454	0.0429	NA	0.2201	Thyroid Nodule	Nontoxic single thyroid nodule	Nontoxic single thyroid nodule || ||	TRUE	igd	NA	NA	NA	NA	NA	NA	NA	0.0043	6.188e-11	Dpression	TRUE	reported	gV7sid	43.6214	3	2	FALSE
rs12380191	A	G	A	G	0.0309	-0.0553	0.7911	0.8297	FALSE	FALSE	FALSE	finn-b-E4_GOITRENOD	9	11180739	0.0567	NA	0.3294	Thyroid Nodule	Nontoxic single thyroid nodule	Nontoxic single thyroid nodule || ||	TRUE	igd	NA	NA	NA	NA	NA	NA	NA	0.0053	6.035e-09	Dpression	TRUE	reported	gV7sid	33.9911	3	1	TRUE
rs12631196	A	G	A	G	0.0241	-0.0064	0.4226	0.5053	FALSE	FALSE	FALSE	finn-b-E4_GOITRENOD	3	158171455	0.0428	NA	0.8806	Thyroid Nodule	Nontoxic single thyroid nodule	Nontoxic single thyroid nodule || ||	TRUE	igd	NA	NA	NA	NA	NA	NA	NA	0.0044	3.279e-08	Dpression	TRUE	reported	gV7sid	30.0005	3	1	TRUE
rs12919291	C	G	C	G	0.0327	0.0549	0.1884	0.1547	FALSE	TRUE	FALSE	finn-b-E4_GOITRENOD	16	13800430	0.0594	NA	0.355	Thyroid Nodule	Nontoxic single thyroid nodule	Nontoxic single thyroid nodule || ||	TRUE	igd	NA	NA	NA	NA	NA	NA	NA	0.0055	3.092e-09	Dpression	TRUE	reported	gV7sid	35.3484	3	1	FALSE
rs1367635	T	C	T	C	-0.0253	-0.0168	0.4852	0.5077	FALSE	FALSE	FALSE	finn-b-E4_GOITRENOD	18	50861409	0.0428	NA	0.6948	Thyroid Nodule	Nontoxic single thyroid nodule	Nontoxic single thyroid nodule || ||	TRUE	igd	NA	NA	NA	NA	NA	NA	NA	0.0043	4.354e-09	Dpression	TRUE	reported	gV7sid	34.6182	3	1	TRUE
rs150346963	T	C	T	C	0.0283	0.0089	0.4118	0.5254	FALSE	FALSE	FALSE	finn-b-E4_GOITRENOD	7	117628555	0.043	NA	0.8368	Thyroid Nodule	Nontoxic single thyroid nodule	Nontoxic single thyroid nodule || ||	TRUE	igd	TRUE	rs150346963	rs10282032	T	C	T	C	0.0044	1.157e-10	Dpression	TRUE	reported	gV7sid	41.3683	3	1	TRUE
rs17333449	A	T	A	T	0.0258	-0.0224	0.6215	0.6617	FALSE	TRUE	FALSE	finn-b-E4_GOITRENOD	5	164656025	0.0451	NA	0.6201	Thyroid Nodule	Nontoxic single thyroid nodule	Nontoxic single thyroid nodule || ||	TRUE	igd	NA	NA	NA	NA	NA	NA	NA	0.0044	5.656e-09	Dpression	TRUE	reported	gV7sid	34.3822	3	1	FALSE
rs173823	A	T	A	T	0.0361	0.018	0.3275	0.2911	FALSE	TRUE	FALSE	finn-b-E4_GOITRENOD	5	103954801	0.0469	NA	0.7012	Thyroid Nodule	Nontoxic single thyroid nodule	Nontoxic single thyroid nodule || ||	TRUE	igd	NA	NA	NA	NA	NA	NA	NA	0.0046	2.927e-15	Dpression	TRUE	reported	gV7sid	61.5884	3	1	FALSE
rs1903846	C	G	C	G	0.0273	-0.0001	0.6178	0.6958	FALSE	TRUE	FALSE	finn-b-E4_GOITRENOD	11	88476351	0.0464	NA	0.9987	Thyroid Nodule	Nontoxic single thyroid nodule	Nontoxic single thyroid nodule || ||	TRUE	igd	NA	NA	NA	NA	NA	NA	NA	0.0045	8.96e-10	Dpression	TRUE	reported	gV7sid	36.8044	3	1	FALSE
rs198457	T	C	T	C	-0.0315	0.0729	0.1886	0.1018	FALSE	FALSE	FALSE	finn-b-E4_GOITRENOD	11	61471678	0.0714	NA	0.3073	Thyroid Nodule	Nontoxic single thyroid nodule	Nontoxic single thyroid nodule || ||	TRUE	igd	NA	NA	NA	NA	NA	NA	NA	0.0056	1.9e-08	Dpression	TRUE	reported	gV7sid	31.6406	3	1	TRUE
rs2064093	A	G	A	G	-0.024	-0.0392	0.5443	0.6255	FALSE	FALSE	FALSE	finn-b-E4_GOITRENOD	6	27442247	0.0446	NA	0.3797	Thyroid Nodule	Nontoxic single thyroid nodule	Nontoxic single thyroid nodule || ||	TRUE	igd	NA	NA	NA	NA	NA	NA	NA	0.0043	2.594e-08	Dpression	TRUE	reported	gV7sid	31.152	3	1	TRUE
rs2214123	A	G	A	G	0.0261	-0.032	0.3534	0.378	FALSE	FALSE	FALSE	finn-b-E4_GOITRENOD	6	67000001	0.0444	NA	0.4705	Thyroid Nodule	Nontoxic single thyroid nodule	Nontoxic single thyroid nodule || ||	TRUE	igd	NA	NA	NA	NA	NA	NA	NA	0.0045	8.556e-09	Dpression	TRUE	reported	gV7sid	33.64	3	1	TRUE
rs2232423	A	G	A	G	0.062	-0.0376	0.8944	0.94997	FALSE	FALSE	FALSE	finn-b-E4_GOITRENOD	6	28366151	0.0978	NA	0.7007	Thyroid Nodule	Nontoxic single thyroid nodule	Nontoxic single thyroid nodule || ||	TRUE	igd	NA	NA	NA	NA	NA	NA	NA	0.007	1.135e-18	Dpression	TRUE	reported	gV7sid	78.449	3	1	TRUE
rs2247523	C	G	C	G	-0.0243	-0.0461	0.53	0.5165	FALSE	TRUE	TRUE	finn-b-E4_GOITRENOD	7	82454404	0.0427	NA	0.2797	Thyroid Nodule	Nontoxic single thyroid nodule	Nontoxic single thyroid nodule || ||	TRUE	igd	NA	NA	NA	NA	NA	NA	NA	0.0043	1.713e-08	Dpression	TRUE	reported	gV7sid	31.9356	3	1	FALSE
rs2418449	T	C	T	C	0.0281	0.0003	0.719	0.6789	FALSE	FALSE	FALSE	finn-b-E4_GOITRENOD	9	119731359	0.0461	NA	0.994	Thyroid Nodule	Nontoxic single thyroid nodule	Nontoxic single thyroid nodule || ||	TRUE	igd	NA	NA	NA	NA	NA	NA	NA	0.0048	4.245e-09	Dpression	TRUE	reported	gV7sid	34.2713	3	1	TRUE
rs28541419	C	G	C	G	0.0292	0.0004	0.7692	0.8339	FALSE	TRUE	FALSE	finn-b-E4_GOITRENOD	15	88945878	0.0576	NA	0.9941	Thyroid Nodule	Nontoxic single thyroid nodule	Nontoxic single thyroid nodule || ||	TRUE	igd	NA	NA	NA	NA	NA	NA	NA	0.0052	1.756e-08	Dpression	TRUE	reported	gV7sid	31.5325	3	1	FALSE
rs2919955	A	G	A	G	0.0315	0.081	0.3495	0.3182	FALSE	FALSE	FALSE	finn-b-E4_GOITRENOD	5	103771766	0.0459	NA	0.0778001	Thyroid Nodule	Nontoxic single thyroid nodule	Nontoxic single thyroid nodule || ||	TRUE	igd	NA	NA	NA	NA	NA	NA	NA	0.0045	2.713e-12	Dpression	TRUE	reported	gV7sid	49	3	1	TRUE
rs30266	A	G	A	G	0.0366	0.004	0.3271	0.2897	FALSE	FALSE	FALSE	finn-b-E4_GOITRENOD	5	103972357	0.047	NA	0.9322	Thyroid Nodule	Nontoxic single thyroid nodule	Nontoxic single thyroid nodule || ||	TRUE	igd	NA	NA	NA	NA	NA	NA	NA	0.0046	1.428e-15	Dpression	TRUE	reported	gV7sid	63.3062	3	1	TRUE
rs3099439	T	C	T	C	-0.0241	0.0693	0.5351	0.5564	FALSE	FALSE	FALSE	finn-b-E4_GOITRENOD	5	87545318	0.043	NA	0.1075	Thyroid Nodule	Nontoxic single thyroid nodule	Nontoxic single thyroid nodule || ||	TRUE	igd	NA	NA	NA	NA	NA	NA	NA	0.0043	2.777e-08	Dpression	TRUE	reported	gV7sid	31.4121	3	1	TRUE
rs35350320	A	G	A	C	0.0271	0.1272	0.5065	0.0108	TRUE	FALSE	FALSE	finn-b-E4_GOITRENOD	1	73645820	0.2051	NA	0.5352	Thyroid Nodule	Nontoxic single thyroid nodule	Nontoxic single thyroid nodule || ||	TRUE	igd	NA	NA	NA	NA	NA	NA	NA	0.0044	5.883e-10	Dpression	TRUE	reported	gV7sid	37.9344	3	1	FALSE
rs35350320	A	G	A	G	0.0271	0.0196	0.5065	0.5375	FALSE	FALSE	FALSE	finn-b-E4_GOITRENOD	1	73645820	0.0434	NA	0.6513	Thyroid Nodule	Nontoxic single thyroid nodule	Nontoxic single thyroid nodule || ||	TRUE	igd	NA	NA	NA	NA	NA	NA	NA	0.0044	5.883e-10	Dpression	TRUE	reported	gV7sid	37.9344	3	2	TRUE
rs3824344	T	C	T	C	0.0245	0.0661	0.3753	0.5003	FALSE	FALSE	FALSE	finn-b-E4_GOITRENOD	9	37000687	0.0431	NA	0.125	Thyroid Nodule	Nontoxic single thyroid nodule	Nontoxic single thyroid nodule || ||	TRUE	igd	NA	NA	NA	NA	NA	NA	NA	0.0045	4.16e-08	Dpression	TRUE	reported	gV7sid	29.642	3	1	TRUE
rs40465	T	G	T	G	-0.0366	-0.0206	0.6703	0.7044	FALSE	FALSE	FALSE	finn-b-E4_GOITRENOD	5	103981726	0.0467	NA	0.6585	Thyroid Nodule	Nontoxic single thyroid nodule	Nontoxic single thyroid nodule || ||	TRUE	igd	NA	NA	NA	NA	NA	NA	NA	0.0046	1.404e-15	Dpression	TRUE	reported	gV7sid	63.3062	3	1	TRUE
rs4141983	T	C	T	C	0.0264	-0.0096	0.674	0.6588	FALSE	FALSE	FALSE	finn-b-E4_GOITRENOD	1	18122009	0.0451	NA	0.8318	Thyroid Nodule	Nontoxic single thyroid nodule	Nontoxic single thyroid nodule || ||	TRUE	igd	NA	NA	NA	NA	NA	NA	NA	0.0046	9.692e-09	Dpression	TRUE	reported	gV7sid	32.9376	3	1	TRUE
rs4516940	C	G	C	G	-0.0277	-0.0417	0.3432	0.4218	FALSE	TRUE	TRUE	finn-b-E4_GOITRENOD	6	27374818	0.0443	NA	0.3462	Thyroid Nodule	Nontoxic single thyroid nodule	Nontoxic single thyroid nodule || ||	TRUE	igd	NA	NA	NA	NA	NA	NA	NA	0.0045	9.518e-10	Dpression	TRUE	reported	gV7sid	37.8909	3	1	FALSE
rs4687901	C	G	C	G	0.0276	0.0052	0.2755	0.2088	FALSE	TRUE	FALSE	finn-b-E4_GOITRENOD	3	117603590	0.0523	NA	0.9206	Thyroid Nodule	Nontoxic single thyroid nodule	Nontoxic single thyroid nodule || ||	TRUE	igd	NA	NA	NA	NA	NA	NA	NA	0.0048	9.585e-09	Dpression	TRUE	reported	gV7sid	33.0625	3	1	FALSE
rs4703307	A	C	A	C	0.0238	0.0497	0.4855	0.4538	FALSE	FALSE	FALSE	finn-b-E4_GOITRENOD	5	103848762	0.0429	NA	0.2463	Thyroid Nodule	Nontoxic single thyroid nodule	Nontoxic single thyroid nodule || ||	TRUE	igd	NA	NA	NA	NA	NA	NA	NA	0.0043	2.916e-08	Dpression	TRUE	reported	gV7sid	30.6349	3	1	TRUE
rs4730387	A	T	A	T	0.0238	0.035	0.4659	0.4555	FALSE	TRUE	TRUE	finn-b-E4_GOITRENOD	7	109100414	0.0431	NA	0.4159	Thyroid Nodule	Nontoxic single thyroid nodule	Nontoxic single thyroid nodule || ||	TRUE	igd	NA	NA	NA	NA	NA	NA	NA	0.0043	4.12e-08	Dpression	TRUE	reported	gV7sid	30.6349	3	1	FALSE
rs4799949	T	C	T	C	-0.0292	0.0246	0.6684	0.7338	FALSE	FALSE	FALSE	finn-b-E4_GOITRENOD	18	35155910	0.0483	NA	0.6107	Thyroid Nodule	Nontoxic single thyroid nodule	Nontoxic single thyroid nodule || ||	TRUE	igd	NA	NA	NA	NA	NA	NA	NA	0.0046	1.403e-10	Dpression	TRUE	reported	gV7sid	40.2949	3	1	TRUE
rs572735	T	G	T	G	-0.0275	-0.044	0.521	0.4219	FALSE	FALSE	FALSE	finn-b-E4_GOITRENOD	11	88690174	0.0433	NA	0.3096	Thyroid Nodule	Nontoxic single thyroid nodule	Nontoxic single thyroid nodule || ||	TRUE	igd	NA	NA	NA	NA	NA	NA	NA	0.0043	1.745e-10	Dpression	TRUE	reported	gV7sid	40.9005	3	1	TRUE
rs59082935	T	C	T	C	0.0363	0.0311	0.1342	0.1536	FALSE	FALSE	FALSE	finn-b-E4_GOITRENOD	7	38724868	0.06	NA	0.604301	Thyroid Nodule	Nontoxic single thyroid nodule	Nontoxic single thyroid nodule || ||	TRUE	igd	NA	NA	NA	NA	NA	NA	NA	0.0066	3.071e-08	Dpression	TRUE	reported	gV7sid	30.25	3	1	TRUE
rs62535714	A	G	A	G	0.0339	0.0959	0.1639	0.2421	FALSE	FALSE	FALSE	finn-b-E4_GOITRENOD	9	37182655	0.0499	NA	0.0545306	Thyroid Nodule	Nontoxic single thyroid nodule	Nontoxic single thyroid nodule || ||	TRUE	igd	NA	NA	NA	NA	NA	NA	NA	0.0058	4.686e-09	Dpression	TRUE	reported	gV7sid	34.162	3	1	TRUE
rs6656912	T	C	T	C	-0.0252	-0.0064	0.4273	0.4684	FALSE	FALSE	FALSE	finn-b-E4_GOITRENOD	1	67083671	0.0431	NA	0.8826	Thyroid Nodule	Nontoxic single thyroid nodule	Nontoxic single thyroid nodule || ||	TRUE	igd	NA	NA	NA	NA	NA	NA	NA	0.0043	6.503e-09	Dpression	TRUE	reported	gV7sid	34.3451	3	1	TRUE
rs6664103	A	C	A	C	0.0238	0.0208	0.502	0.5614	FALSE	FALSE	FALSE	finn-b-E4_GOITRENOD	1	73598422	0.0431	NA	0.6285	Thyroid Nodule	Nontoxic single thyroid nodule	Nontoxic single thyroid nodule || ||	TRUE	igd	NA	NA	NA	NA	NA	NA	NA	0.0043	2.953e-08	Dpression	TRUE	reported	gV7sid	30.6349	3	1	TRUE
rs66886492	T	C	T	C	-0.0591	0.0216	0.1048	0.04981	FALSE	FALSE	FALSE	finn-b-E4_GOITRENOD	6	28089731	0.0979	NA	0.8254	Thyroid Nodule	Nontoxic single thyroid nodule	Nontoxic single thyroid nodule || ||	TRUE	igd	NA	NA	NA	NA	NA	NA	NA	0.007	4.963e-17	Dpression	TRUE	reported	gV7sid	71.2818	3	1	TRUE
rs6699744	A	T	G	A	-0.0392	0.2556	0.3846	0.005618	TRUE	TRUE	FALSE	finn-b-E4_GOITRENOD	1	72825144	0.3358	NA	0.4467	Thyroid Nodule	Nontoxic single thyroid nodule	Nontoxic single thyroid nodule || ||	TRUE	igd	NA	NA	NA	NA	NA	NA	NA	0.0045	1.498e-18	Dpression	TRUE	reported	gV7sid	75.8835	3	1	FALSE
rs6699744	A	T	A	T	-0.0392	0.0593	0.3846	0.3558	FALSE	TRUE	FALSE	finn-b-E4_GOITRENOD	1	72825144	0.0446	NA	0.1835	Thyroid Nodule	Nontoxic single thyroid nodule	Nontoxic single thyroid nodule || ||	TRUE	igd	NA	NA	NA	NA	NA	NA	NA	0.0045	1.498e-18	Dpression	TRUE	reported	gV7sid	75.8835	3	2	FALSE
rs67297533	T	G	T	G	-0.0589	0.0252	0.1049	0.04978	FALSE	FALSE	FALSE	finn-b-E4_GOITRENOD	6	28174757	0.098	NA	0.7971	Thyroid Nodule	Nontoxic single thyroid nodule	Nontoxic single thyroid nodule || ||	TRUE	igd	TRUE	rs67297533	rs13197633	T	G	A	G	0.007	6.282e-17	Dpression	TRUE	reported	gV7sid	70.8002	3	1	TRUE
rs67652222	T	C	T	C	-0.0547	0.0457	0.1065	0.05069	FALSE	FALSE	FALSE	finn-b-E4_GOITRENOD	6	27586220	0.0949	NA	0.630001	Thyroid Nodule	Nontoxic single thyroid nodule	Nontoxic single thyroid nodule || ||	TRUE	igd	NA	NA	NA	NA	NA	NA	NA	0.007	5.234e-15	Dpression	TRUE	reported	gV7sid	61.0631	3	1	TRUE
rs68141011	T	G	T	G	-0.0459	0.011	0.1533	0.0838	FALSE	FALSE	FALSE	finn-b-E4_GOITRENOD	6	28217797	0.0769	NA	0.8862	Thyroid Nodule	Nontoxic single thyroid nodule	Nontoxic single thyroid nodule || ||	TRUE	igd	NA	NA	NA	NA	NA	NA	NA	0.006	2.59e-14	Dpression	TRUE	reported	gV7sid	58.5225	3	1	TRUE
rs6870957	C	G	C	G	-0.024	-0.0498	0.5147	0.5462	FALSE	TRUE	TRUE	finn-b-E4_GOITRENOD	5	103868240	0.0429	NA	0.2453	Thyroid Nodule	Nontoxic single thyroid nodule	Nontoxic single thyroid nodule || ||	TRUE	igd	NA	NA	NA	NA	NA	NA	NA	0.0043	2.331e-08	Dpression	TRUE	reported	gV7sid	31.152	3	1	FALSE
rs7127487	A	G	A	G	-0.0259	-0.1072	0.6303	0.5844	FALSE	FALSE	FALSE	finn-b-E4_GOITRENOD	11	88814870	0.0434	NA	0.0134199	Thyroid Nodule	Nontoxic single thyroid nodule	Nontoxic single thyroid nodule || ||	TRUE	igd	NA	NA	NA	NA	NA	NA	NA	0.0045	6.783e-09	Dpression	TRUE	reported	gV7sid	33.1264	3	1	TRUE
rs7152906	T	C	T	C	-0.0258	-0.047	0.4804	0.5047	FALSE	FALSE	FALSE	finn-b-E4_GOITRENOD	14	75125540	0.0428	NA	0.2717	Thyroid Nodule	Nontoxic single thyroid nodule	Nontoxic single thyroid nodule || ||	TRUE	igd	NA	NA	NA	NA	NA	NA	NA	0.0043	1.873e-09	Dpression	TRUE	reported	gV7sid	36	3	1	TRUE
rs71559050	A	C	A	C	-0.0554	0.0108	0.1068	0.04986	FALSE	FALSE	FALSE	finn-b-E4_GOITRENOD	6	27797416	0.0978	NA	0.912	Thyroid Nodule	Nontoxic single thyroid nodule	Nontoxic single thyroid nodule || ||	TRUE	igd	NA	NA	NA	NA	NA	NA	NA	0.007	2.262e-15	Dpression	TRUE	reported	gV7sid	62.6359	3	1	TRUE
rs7241572	A	G	A	G	0.0323	0.097	0.2047	0.2163	FALSE	FALSE	FALSE	finn-b-E4_GOITRENOD	18	77580712	0.0523	NA	0.0638896	Thyroid Nodule	Nontoxic single thyroid nodule	Nontoxic single thyroid nodule || ||	TRUE	igd	NA	NA	NA	NA	NA	NA	NA	0.0054	2.433e-09	Dpression	TRUE	reported	gV7sid	35.7781	3	1	TRUE
rs754287	A	T	A	T	-0.0289	0.0819	0.3664	0.3747	FALSE	TRUE	FALSE	finn-b-E4_GOITRENOD	14	103997525	0.0442	NA	0.0640605	Thyroid Nodule	Nontoxic single thyroid nodule	Nontoxic single thyroid nodule || ||	TRUE	igd	NA	NA	NA	NA	NA	NA	NA	0.0045	1.311e-10	Dpression	TRUE	reported	gV7sid	41.2449	3	1	FALSE
rs760880	T	G	T	G	0.0262	0.0275	0.6317	0.5638	FALSE	FALSE	FALSE	finn-b-E4_GOITRENOD	6	27408181	0.044	NA	0.5316	Thyroid Nodule	Nontoxic single thyroid nodule	Nontoxic single thyroid nodule || ||	TRUE	igd	NA	NA	NA	NA	NA	NA	NA	0.0044	4.096e-09	Dpression	TRUE	reported	gV7sid	35.4566	3	1	TRUE
rs7752608	A	G	A	G	0.0572	-0.0661	0.8859	0.94644	FALSE	FALSE	FALSE	finn-b-E4_GOITRENOD	6	28301195	0.0947	NA	0.4847	Thyroid Nodule	Nontoxic single thyroid nodule	Nontoxic single thyroid nodule || ||	TRUE	igd	NA	NA	NA	NA	NA	NA	NA	0.0069	7.706e-17	Dpression	TRUE	reported	gV7sid	68.7217	3	1	TRUE
rs7752608	A	G	A	T	0.0572	-0.5432	0.8859	0.002829	TRUE	FALSE	FALSE	finn-b-E4_GOITRENOD	6	28301195	0.3974	NA	0.1716	Thyroid Nodule	Nontoxic single thyroid nodule	Nontoxic single thyroid nodule || ||	TRUE	igd	NA	NA	NA	NA	NA	NA	NA	0.0069	7.706e-17	Dpression	TRUE	reported	gV7sid	68.7217	3	2	FALSE
rs843812	A	G	A	G	0.0248	0.0576	0.4117	0.4649	FALSE	FALSE	FALSE	finn-b-E4_GOITRENOD	3	61255413	0.0429	NA	0.179	Thyroid Nodule	Nontoxic single thyroid nodule	Nontoxic single thyroid nodule || ||	TRUE	igd	NA	NA	NA	NA	NA	NA	NA	0.0044	1.405e-08	Dpression	TRUE	reported	gV7sid	31.7686	3	1	TRUE
rs9364755	A	G	A	G	-0.0283	-0.0011	0.7738	0.7228	FALSE	FALSE	FALSE	finn-b-E4_GOITRENOD	6	165117329	0.0477	NA	0.9809	Thyroid Nodule	Nontoxic single thyroid nodule	Nontoxic single thyroid nodule || ||	TRUE	igd	NA	NA	NA	NA	NA	NA	NA	0.0051	3.486e-08	Dpression	TRUE	reported	gV7sid	30.7916	3	1	TRUE
rs9529218	T	C	T	C	-0.034	0.0519	0.2031	0.2818	FALSE	FALSE	FALSE	finn-b-E4_GOITRENOD	13	31790053	0.0475	NA	0.2745	Thyroid Nodule	Nontoxic single thyroid nodule	Nontoxic single thyroid nodule || ||	TRUE	igd	NA	NA	NA	NA	NA	NA	NA	0.0054	2.231e-10	Dpression	TRUE	reported	gV7sid	39.6433	3	1	TRUE
rs9536381	T	C	T	C	0.0255	0.0533	0.3259	0.3394	FALSE	FALSE	FALSE	finn-b-E4_GOITRENOD	13	53860655	0.0451	NA	0.2369	Thyroid Nodule	Nontoxic single thyroid nodule	Nontoxic single thyroid nodule || ||	TRUE	igd	NA	NA	NA	NA	NA	NA	NA	0.0046	2.617e-08	Dpression	TRUE	reported	gV7sid	30.7302	3	1	TRUE
rs9831648	T	G	T	G	-0.0292	0.0105	0.7739	0.8386	FALSE	FALSE	FALSE	finn-b-E4_GOITRENOD	3	49214303	0.0576	NA	0.8549	Thyroid Nodule	Nontoxic single thyroid nodule	Nontoxic single thyroid nodule || ||	TRUE	igd	NA	NA	NA	NA	NA	NA	NA	0.0052	1.586e-08	Dpression	TRUE	reported	gV7sid	31.5325	3	1	TRUE

## Sheet: Depression-Flatulence
SNP	effect_allele.exposure	other_allele.exposure	effect_allele.outcome	other_allele.outcome	beta.exposure	beta.outcome	eaf.exposure	eaf.outcome	remove	palindromic	ambiguous	id.outcome	chr	pos	se.outcome	samplesize.outcome	pval.outcome	outcome	originalname.outcome	outcome.deprecated	mr_keep.outcome	data_source.outcome	proxy.outcome	target_snp.outcome	proxy_snp.outcome	target_a1.outcome	target_a2.outcome	proxy_a1.outcome	proxy_a2.outcome	se.exposure	pval.exposure	exposure	mr_keep.exposure	pval_origin.exposure	id.exposure	F.value	action	SNP_index	mr_keep
rs10139031	A	T	A	T	-0.0289	7.58592e-05	0.5171	0.519967	FALSE	TRUE	TRUE	ukb-a-584	14	42156235	5.96064e-05	337199	0.203136	Flatulence	Diagnoses - main ICD10: R14 Flatulence and related conditions	Diagnoses - main ICD10: R14 Flatulence and related conditions || ||	TRUE	igd	NA	NA	NA	NA	NA	NA	NA	0.0043	2.516e-11	Dpression	TRUE	reported	gV7sid	45.1709	3	1	FALSE
rs10959783	C	G	C	G	-0.0245	4.32535e-05	0.4053	0.405971	FALSE	TRUE	FALSE	ukb-a-584	9	11417702	6.06301e-05	337199	0.475599	Flatulence	Diagnoses - main ICD10: R14 Flatulence and related conditions	Diagnoses - main ICD10: R14 Flatulence and related conditions || ||	TRUE	igd	NA	NA	NA	NA	NA	NA	NA	0.0044	2.067e-08	Dpression	TRUE	reported	gV7sid	31.0046	3	1	FALSE
rs11018449	T	C	T	C	0.0268	1.75315e-06	0.3333	0.337299	FALSE	FALSE	FALSE	ukb-a-584	11	88797386	6.317e-05	337199	0.977859	Flatulence	Diagnoses - main ICD10: R14 Flatulence and related conditions	Diagnoses - main ICD10: R14 Flatulence and related conditions || ||	TRUE	igd	NA	NA	NA	NA	NA	NA	NA	0.0046	5.961e-09	Dpression	TRUE	reported	gV7sid	33.9433	3	1	TRUE
rs112629201	T	G	T	G	0.024	-2.88033e-05	0.458	0.463471	FALSE	FALSE	FALSE	ukb-a-584	18	50617105	5.9845e-05	337199	0.630304	Flatulence	Diagnoses - main ICD10: R14 Flatulence and related conditions	Diagnoses - main ICD10: R14 Flatulence and related conditions || ||	TRUE	igd	NA	NA	NA	NA	NA	NA	NA	0.0044	4.072e-08	Dpression	TRUE	reported	gV7sid	29.7521	3	1	TRUE
rs12092858	A	T	A	T	-0.0284	3.82055e-07	0.5155	0.520039	FALSE	TRUE	TRUE	ukb-a-584	1	73678454	5.96929e-05	337199	0.994893	Flatulence	Diagnoses - main ICD10: R14 Flatulence and related conditions	Diagnoses - main ICD10: R14 Flatulence and related conditions || ||	TRUE	igd	NA	NA	NA	NA	NA	NA	NA	0.0043	6.188e-11	Dpression	TRUE	reported	gV7sid	43.6214	3	1	FALSE
rs12380191	A	G	A	G	0.0309	-5.61285e-05	0.7911	0.791066	FALSE	FALSE	FALSE	ukb-a-584	9	11180739	7.35695e-05	337199	0.445505	Flatulence	Diagnoses - main ICD10: R14 Flatulence and related conditions	Diagnoses - main ICD10: R14 Flatulence and related conditions || ||	TRUE	igd	NA	NA	NA	NA	NA	NA	NA	0.0053	6.035e-09	Dpression	TRUE	reported	gV7sid	33.9911	3	1	TRUE
rs12631196	A	G	A	G	0.0241	5.51482e-05	0.4226	0.418769	FALSE	FALSE	FALSE	ukb-a-584	3	158171455	6.04786e-05	337199	0.361842	Flatulence	Diagnoses - main ICD10: R14 Flatulence and related conditions	Diagnoses - main ICD10: R14 Flatulence and related conditions || ||	TRUE	igd	NA	NA	NA	NA	NA	NA	NA	0.0044	3.279e-08	Dpression	TRUE	reported	gV7sid	30.0005	3	1	TRUE
rs12919291	C	G	C	G	0.0327	-0.00011602	0.1884	0.187232	FALSE	TRUE	FALSE	ukb-a-584	16	13800430	7.63881e-05	337199	0.128807	Flatulence	Diagnoses - main ICD10: R14 Flatulence and related conditions	Diagnoses - main ICD10: R14 Flatulence and related conditions || ||	TRUE	igd	NA	NA	NA	NA	NA	NA	NA	0.0055	3.092e-09	Dpression	TRUE	reported	gV7sid	35.3484	3	1	FALSE
rs1367635	T	C	T	C	-0.0253	-2.91805e-05	0.4852	0.488037	FALSE	FALSE	FALSE	ukb-a-584	18	50861409	5.95568e-05	337199	0.624162	Flatulence	Diagnoses - main ICD10: R14 Flatulence and related conditions	Diagnoses - main ICD10: R14 Flatulence and related conditions || ||	TRUE	igd	NA	NA	NA	NA	NA	NA	NA	0.0043	4.354e-09	Dpression	TRUE	reported	gV7sid	34.6182	3	1	TRUE
rs150346963	T	C	T	C	0.0283	9.15769e-05	0.4118	0.409886	FALSE	FALSE	FALSE	ukb-a-584	7	117628555	6.06148e-05	337199	0.13084	Flatulence	Diagnoses - main ICD10: R14 Flatulence and related conditions	Diagnoses - main ICD10: R14 Flatulence and related conditions || ||	TRUE	igd	TRUE	rs150346963	rs10282032	T	C	T	C	0.0044	1.157e-10	Dpression	TRUE	reported	gV7sid	41.3683	3	1	TRUE
rs17333449	A	T	A	T	0.0258	-2.82701e-05	0.6215	0.622502	FALSE	TRUE	FALSE	ukb-a-584	5	164656025	6.13154e-05	337199	0.644755	Flatulence	Diagnoses - main ICD10: R14 Flatulence and related conditions	Diagnoses - main ICD10: R14 Flatulence and related conditions || ||	TRUE	igd	NA	NA	NA	NA	NA	NA	NA	0.0044	5.656e-09	Dpression	TRUE	reported	gV7sid	34.3822	3	1	FALSE
rs173823	A	T	A	T	0.0361	-6.63696e-05	0.3275	0.329059	FALSE	TRUE	FALSE	ukb-a-584	5	103954801	6.32862e-05	337199	0.294307	Flatulence	Diagnoses - main ICD10: R14 Flatulence and related conditions	Diagnoses - main ICD10: R14 Flatulence and related conditions || ||	TRUE	igd	NA	NA	NA	NA	NA	NA	NA	0.0046	2.927e-15	Dpression	TRUE	reported	gV7sid	61.5884	3	1	FALSE
rs1903846	C	G	C	G	0.0273	-6.11047e-05	0.6178	0.615635	FALSE	TRUE	FALSE	ukb-a-584	11	88476351	6.13805e-05	337199	0.31949	Flatulence	Diagnoses - main ICD10: R14 Flatulence and related conditions	Diagnoses - main ICD10: R14 Flatulence and related conditions || ||	TRUE	igd	NA	NA	NA	NA	NA	NA	NA	0.0045	8.96e-10	Dpression	TRUE	reported	gV7sid	36.8044	3	1	FALSE
rs198457	T	C	T	C	-0.0315	-0.000139952	0.1886	0.187882	FALSE	FALSE	FALSE	ukb-a-584	11	61471678	7.66719e-05	337199	0.0679516	Flatulence	Diagnoses - main ICD10: R14 Flatulence and related conditions	Diagnoses - main ICD10: R14 Flatulence and related conditions || ||	TRUE	igd	NA	NA	NA	NA	NA	NA	NA	0.0056	1.9e-08	Dpression	TRUE	reported	gV7sid	31.6406	3	1	TRUE
rs2064093	A	G	A	G	-0.024	-2.79449e-06	0.5443	0.552054	FALSE	FALSE	FALSE	ukb-a-584	6	27442247	5.98006e-05	337199	0.962728	Flatulence	Diagnoses - main ICD10: R14 Flatulence and related conditions	Diagnoses - main ICD10: R14 Flatulence and related conditions || ||	TRUE	igd	NA	NA	NA	NA	NA	NA	NA	0.0043	2.594e-08	Dpression	TRUE	reported	gV7sid	31.152	3	1	TRUE
rs2214123	A	G	A	G	0.0261	-2.77737e-05	0.3534	0.352394	FALSE	FALSE	FALSE	ukb-a-584	6	67000001	6.28877e-05	337199	0.658751	Flatulence	Diagnoses - main ICD10: R14 Flatulence and related conditions	Diagnoses - main ICD10: R14 Flatulence and related conditions || ||	TRUE	igd	NA	NA	NA	NA	NA	NA	NA	0.0045	8.556e-09	Dpression	TRUE	reported	gV7sid	33.64	3	1	TRUE
rs2232423	A	G	A	G	0.062	-2.97513e-05	0.8944	0.882649	FALSE	FALSE	FALSE	ukb-a-584	6	28366151	9.23765e-05	337199	0.747403	Flatulence	Diagnoses - main ICD10: R14 Flatulence and related conditions	Diagnoses - main ICD10: R14 Flatulence and related conditions || ||	TRUE	igd	NA	NA	NA	NA	NA	NA	NA	0.007	1.135e-18	Dpression	TRUE	reported	gV7sid	78.449	3	1	TRUE
rs2247523	C	G	C	G	-0.0243	-1.61003e-05	0.53	0.527066	FALSE	TRUE	TRUE	ukb-a-584	7	82454404	5.96162e-05	337199	0.787109	Flatulence	Diagnoses - main ICD10: R14 Flatulence and related conditions	Diagnoses - main ICD10: R14 Flatulence and related conditions || ||	TRUE	igd	NA	NA	NA	NA	NA	NA	NA	0.0043	1.713e-08	Dpression	TRUE	reported	gV7sid	31.9356	3	1	FALSE
rs2418449	T	C	T	C	0.0281	-4.47224e-06	0.719	0.719891	FALSE	FALSE	FALSE	ukb-a-584	9	119731359	6.6168e-05	337199	0.946113	Flatulence	Diagnoses - main ICD10: R14 Flatulence and related conditions	Diagnoses - main ICD10: R14 Flatulence and related conditions || ||	TRUE	igd	NA	NA	NA	NA	NA	NA	NA	0.0048	4.245e-09	Dpression	TRUE	reported	gV7sid	34.2713	3	1	TRUE
rs28541419	C	G	C	G	0.0292	-1.21854e-05	0.7692	0.769366	FALSE	TRUE	FALSE	ukb-a-584	15	88945878	7.11156e-05	337199	0.863952	Flatulence	Diagnoses - main ICD10: R14 Flatulence and related conditions	Diagnoses - main ICD10: R14 Flatulence and related conditions || ||	TRUE	igd	NA	NA	NA	NA	NA	NA	NA	0.0052	1.756e-08	Dpression	TRUE	reported	gV7sid	31.5325	3	1	FALSE
rs2919955	A	G	A	G	0.0315	-0.000108868	0.3495	0.347906	FALSE	FALSE	FALSE	ukb-a-584	5	103771766	6.23787e-05	337199	0.0809375	Flatulence	Diagnoses - main ICD10: R14 Flatulence and related conditions	Diagnoses - main ICD10: R14 Flatulence and related conditions || ||	TRUE	igd	NA	NA	NA	NA	NA	NA	NA	0.0045	2.713e-12	Dpression	TRUE	reported	gV7sid	49	3	1	TRUE
rs30266	A	G	A	G	0.0366	-6.96466e-05	0.3271	0.328779	FALSE	FALSE	FALSE	ukb-a-584	5	103972357	6.33912e-05	337199	0.271908	Flatulence	Diagnoses - main ICD10: R14 Flatulence and related conditions	Diagnoses - main ICD10: R14 Flatulence and related conditions || ||	TRUE	igd	NA	NA	NA	NA	NA	NA	NA	0.0046	1.428e-15	Dpression	TRUE	reported	gV7sid	63.3062	3	1	TRUE
rs3099439	T	C	T	C	-0.0241	1.32486e-05	0.5351	0.539702	FALSE	FALSE	FALSE	ukb-a-584	5	87545318	6.00341e-05	337199	0.825338	Flatulence	Diagnoses - main ICD10: R14 Flatulence and related conditions	Diagnoses - main ICD10: R14 Flatulence and related conditions || ||	TRUE	igd	NA	NA	NA	NA	NA	NA	NA	0.0043	2.777e-08	Dpression	TRUE	reported	gV7sid	31.4121	3	1	TRUE
rs35350320	A	G	A	G	0.0271	-6.24546e-05	0.5065	0.507805	FALSE	FALSE	FALSE	ukb-a-584	1	73645820	6.01513e-05	337199	0.299135	Flatulence	Diagnoses - main ICD10: R14 Flatulence and related conditions	Diagnoses - main ICD10: R14 Flatulence and related conditions || ||	TRUE	igd	NA	NA	NA	NA	NA	NA	NA	0.0044	5.883e-10	Dpression	TRUE	reported	gV7sid	37.9344	3	1	TRUE
rs3824344	T	C	T	C	0.0245	-1.85641e-06	0.3753	0.373738	FALSE	FALSE	FALSE	ukb-a-584	9	37000687	6.15609e-05	337199	0.975943	Flatulence	Diagnoses - main ICD10: R14 Flatulence and related conditions	Diagnoses - main ICD10: R14 Flatulence and related conditions || ||	TRUE	igd	NA	NA	NA	NA	NA	NA	NA	0.0045	4.16e-08	Dpression	TRUE	reported	gV7sid	29.642	3	1	TRUE
rs40465	T	G	T	G	-0.0366	7.78049e-05	0.6703	0.668122	FALSE	FALSE	FALSE	ukb-a-584	5	103981726	6.33464e-05	337199	0.219356	Flatulence	Diagnoses - main ICD10: R14 Flatulence and related conditions	Diagnoses - main ICD10: R14 Flatulence and related conditions || ||	TRUE	igd	NA	NA	NA	NA	NA	NA	NA	0.0046	1.404e-15	Dpression	TRUE	reported	gV7sid	63.3062	3	1	TRUE
rs4141983	T	C	T	C	0.0264	4.56829e-05	0.674	0.674006	FALSE	FALSE	FALSE	ukb-a-584	1	18122009	6.37225e-05	337199	0.473434	Flatulence	Diagnoses - main ICD10: R14 Flatulence and related conditions	Diagnoses - main ICD10: R14 Flatulence and related conditions || ||	TRUE	igd	NA	NA	NA	NA	NA	NA	NA	0.0046	9.692e-09	Dpression	TRUE	reported	gV7sid	32.9376	3	1	TRUE
rs4516940	C	G	C	G	-0.0277	-3.99532e-05	0.3432	0.352798	FALSE	TRUE	FALSE	ukb-a-584	6	27374818	6.2221e-05	337199	0.520796	Flatulence	Diagnoses - main ICD10: R14 Flatulence and related conditions	Diagnoses - main ICD10: R14 Flatulence and related conditions || ||	TRUE	igd	NA	NA	NA	NA	NA	NA	NA	0.0045	9.518e-10	Dpression	TRUE	reported	gV7sid	37.8909	3	1	FALSE
rs4687901	C	G	C	G	0.0276	1.84988e-05	0.2755	0.277326	FALSE	TRUE	FALSE	ukb-a-584	3	117603590	6.6402e-05	337199	0.780561	Flatulence	Diagnoses - main ICD10: R14 Flatulence and related conditions	Diagnoses - main ICD10: R14 Flatulence and related conditions || ||	TRUE	igd	NA	NA	NA	NA	NA	NA	NA	0.0048	9.585e-09	Dpression	TRUE	reported	gV7sid	33.0625	3	1	FALSE
rs4703307	A	C	A	C	0.0238	2.55806e-05	0.4855	0.487091	FALSE	FALSE	FALSE	ukb-a-584	5	103848762	5.95418e-05	337199	0.66747	Flatulence	Diagnoses - main ICD10: R14 Flatulence and related conditions	Diagnoses - main ICD10: R14 Flatulence and related conditions || ||	TRUE	igd	NA	NA	NA	NA	NA	NA	NA	0.0043	2.916e-08	Dpression	TRUE	reported	gV7sid	30.6349	3	1	TRUE
rs4730387	A	T	A	T	0.0238	-1.75262e-05	0.4659	0.464856	FALSE	TRUE	TRUE	ukb-a-584	7	109100414	6.0067e-05	337199	0.770456	Flatulence	Diagnoses - main ICD10: R14 Flatulence and related conditions	Diagnoses - main ICD10: R14 Flatulence and related conditions || ||	TRUE	igd	NA	NA	NA	NA	NA	NA	NA	0.0043	4.12e-08	Dpression	TRUE	reported	gV7sid	30.6349	3	1	FALSE
rs4799949	T	C	T	C	-0.0292	-1.74643e-05	0.6684	0.668439	FALSE	FALSE	FALSE	ukb-a-584	18	35155910	6.32332e-05	337199	0.782404	Flatulence	Diagnoses - main ICD10: R14 Flatulence and related conditions	Diagnoses - main ICD10: R14 Flatulence and related conditions || ||	TRUE	igd	NA	NA	NA	NA	NA	NA	NA	0.0046	1.403e-10	Dpression	TRUE	reported	gV7sid	40.2949	3	1	TRUE
rs572735	T	G	T	G	-0.0275	-3.88491e-05	0.521	0.519033	FALSE	FALSE	FALSE	ukb-a-584	11	88690174	5.95931e-05	337199	0.514463	Flatulence	Diagnoses - main ICD10: R14 Flatulence and related conditions	Diagnoses - main ICD10: R14 Flatulence and related conditions || ||	TRUE	igd	NA	NA	NA	NA	NA	NA	NA	0.0043	1.745e-10	Dpression	TRUE	reported	gV7sid	40.9005	3	1	TRUE
rs59082935	T	C	T	C	0.0363	-7.3778e-05	0.1342	0.132397	FALSE	FALSE	FALSE	ukb-a-584	7	38724868	8.97225e-05	337199	0.410912	Flatulence	Diagnoses - main ICD10: R14 Flatulence and related conditions	Diagnoses - main ICD10: R14 Flatulence and related conditions || ||	TRUE	igd	NA	NA	NA	NA	NA	NA	NA	0.0066	3.071e-08	Dpression	TRUE	reported	gV7sid	30.25	3	1	TRUE
rs62535714	A	G	A	G	0.0339	-8.58832e-05	0.1639	0.162428	FALSE	FALSE	FALSE	ukb-a-584	9	37182655	8.07389e-05	337199	0.287458	Flatulence	Diagnoses - main ICD10: R14 Flatulence and related conditions	Diagnoses - main ICD10: R14 Flatulence and related conditions || ||	TRUE	igd	NA	NA	NA	NA	NA	NA	NA	0.0058	4.686e-09	Dpression	TRUE	reported	gV7sid	34.162	3	1	TRUE
rs6656912	T	C	T	C	-0.0252	7.97042e-05	0.4273	0.429559	FALSE	FALSE	FALSE	ukb-a-584	1	67083671	6.01456e-05	337199	0.18511	Flatulence	Diagnoses - main ICD10: R14 Flatulence and related conditions	Diagnoses - main ICD10: R14 Flatulence and related conditions || ||	TRUE	igd	NA	NA	NA	NA	NA	NA	NA	0.0043	6.503e-09	Dpression	TRUE	reported	gV7sid	34.3451	3	1	TRUE
rs6664103	A	C	A	C	0.0238	-6.27075e-05	0.502	0.498195	FALSE	FALSE	FALSE	ukb-a-584	1	73598422	5.95373e-05	337199	0.292228	Flatulence	Diagnoses - main ICD10: R14 Flatulence and related conditions	Diagnoses - main ICD10: R14 Flatulence and related conditions || ||	TRUE	igd	NA	NA	NA	NA	NA	NA	NA	0.0043	2.953e-08	Dpression	TRUE	reported	gV7sid	30.6349	3	1	TRUE
rs66886492	T	C	T	C	-0.0591	4.79406e-05	0.1048	0.116691	FALSE	FALSE	FALSE	ukb-a-584	6	28089731	9.26009e-05	337199	0.60466	Flatulence	Diagnoses - main ICD10: R14 Flatulence and related conditions	Diagnoses - main ICD10: R14 Flatulence and related conditions || ||	TRUE	igd	NA	NA	NA	NA	NA	NA	NA	0.007	4.963e-17	Dpression	TRUE	reported	gV7sid	71.2818	3	1	TRUE
rs6699744	A	T	A	T	-0.0392	-6.96563e-05	0.3846	0.385978	FALSE	TRUE	FALSE	ukb-a-584	1	72825144	6.13506e-05	337199	0.256216	Flatulence	Diagnoses - main ICD10: R14 Flatulence and related conditions	Diagnoses - main ICD10: R14 Flatulence and related conditions || ||	TRUE	igd	NA	NA	NA	NA	NA	NA	NA	0.0045	1.498e-18	Dpression	TRUE	reported	gV7sid	75.8835	3	1	FALSE
rs67297533	T	G	T	G	-0.0589	4.78431e-05	0.1049	0.116704	FALSE	FALSE	FALSE	ukb-a-584	6	28141253	9.25986e-05	337199	0.605385	Flatulence	Diagnoses - main ICD10: R14 Flatulence and related conditions	Diagnoses - main ICD10: R14 Flatulence and related conditions || ||	TRUE	igd	NA	NA	NA	NA	NA	NA	NA	0.007	6.282e-17	Dpression	TRUE	reported	gV7sid	70.8002	3	1	TRUE
rs67652222	T	C	T	C	-0.0547	5.11021e-05	0.1065	0.118491	FALSE	FALSE	FALSE	ukb-a-584	6	27586220	9.19868e-05	337199	0.578527	Flatulence	Diagnoses - main ICD10: R14 Flatulence and related conditions	Diagnoses - main ICD10: R14 Flatulence and related conditions || ||	TRUE	igd	NA	NA	NA	NA	NA	NA	NA	0.007	5.234e-15	Dpression	TRUE	reported	gV7sid	61.0631	3	1	TRUE
rs68141011	T	G	T	G	-0.0459	-1.84652e-05	0.1533	0.163749	FALSE	FALSE	FALSE	ukb-a-584	6	28217797	8.03354e-05	337199	0.818208	Flatulence	Diagnoses - main ICD10: R14 Flatulence and related conditions	Diagnoses - main ICD10: R14 Flatulence and related conditions || ||	TRUE	igd	NA	NA	NA	NA	NA	NA	NA	0.006	2.59e-14	Dpression	TRUE	reported	gV7sid	58.5225	3	1	TRUE
rs6870957	C	G	C	G	-0.024	-1.32645e-05	0.5147	0.513026	FALSE	TRUE	TRUE	ukb-a-584	5	103868240	5.95625e-05	337199	0.82377	Flatulence	Diagnoses - main ICD10: R14 Flatulence and related conditions	Diagnoses - main ICD10: R14 Flatulence and related conditions || ||	TRUE	igd	NA	NA	NA	NA	NA	NA	NA	0.0043	2.331e-08	Dpression	TRUE	reported	gV7sid	31.152	3	1	FALSE
rs7127487	A	G	A	G	-0.0259	-1.02352e-05	0.6303	0.62718	FALSE	FALSE	FALSE	ukb-a-584	11	88814870	6.16418e-05	337199	0.868123	Flatulence	Diagnoses - main ICD10: R14 Flatulence and related conditions	Diagnoses - main ICD10: R14 Flatulence and related conditions || ||	TRUE	igd	NA	NA	NA	NA	NA	NA	NA	0.0045	6.783e-09	Dpression	TRUE	reported	gV7sid	33.1264	3	1	TRUE
rs7152906	T	C	T	C	-0.0258	2.25315e-05	0.4804	0.481281	FALSE	FALSE	FALSE	ukb-a-584	14	75125540	5.94021e-05	337199	0.704463	Flatulence	Diagnoses - main ICD10: R14 Flatulence and related conditions	Diagnoses - main ICD10: R14 Flatulence and related conditions || ||	TRUE	igd	NA	NA	NA	NA	NA	NA	NA	0.0043	1.873e-09	Dpression	TRUE	reported	gV7sid	36	3	1	TRUE
rs71559050	A	C	A	C	-0.0554	4.96024e-05	0.1068	0.118741	FALSE	FALSE	FALSE	ukb-a-584	6	27797416	9.18978e-05	337199	0.589365	Flatulence	Diagnoses - main ICD10: R14 Flatulence and related conditions	Diagnoses - main ICD10: R14 Flatulence and related conditions || ||	TRUE	igd	NA	NA	NA	NA	NA	NA	NA	0.007	2.262e-15	Dpression	TRUE	reported	gV7sid	62.6359	3	1	TRUE
rs7241572	A	G	A	G	0.0323	0.000110775	0.2047	0.209451	FALSE	FALSE	FALSE	ukb-a-584	18	77580712	7.4246e-05	337199	0.135702	Flatulence	Diagnoses - main ICD10: R14 Flatulence and related conditions	Diagnoses - main ICD10: R14 Flatulence and related conditions || ||	TRUE	igd	NA	NA	NA	NA	NA	NA	NA	0.0054	2.433e-09	Dpression	TRUE	reported	gV7sid	35.7781	3	1	TRUE
rs754287	A	T	A	T	-0.0289	-3.85679e-05	0.3664	0.369888	FALSE	TRUE	FALSE	ukb-a-584	14	103997525	6.17794e-05	337199	0.532442	Flatulence	Diagnoses - main ICD10: R14 Flatulence and related conditions	Diagnoses - main ICD10: R14 Flatulence and related conditions || ||	TRUE	igd	NA	NA	NA	NA	NA	NA	NA	0.0045	1.311e-10	Dpression	TRUE	reported	gV7sid	41.2449	3	1	FALSE
rs760880	T	G	T	G	0.0262	-1.56507e-05	0.6317	0.621818	FALSE	FALSE	FALSE	ukb-a-584	6	27408181	6.12578e-05	337199	0.798345	Flatulence	Diagnoses - main ICD10: R14 Flatulence and related conditions	Diagnoses - main ICD10: R14 Flatulence and related conditions || ||	TRUE	igd	NA	NA	NA	NA	NA	NA	NA	0.0044	4.096e-09	Dpression	TRUE	reported	gV7sid	35.4566	3	1	TRUE
rs843812	A	G	A	G	0.0248	9.93763e-05	0.4117	0.41063	FALSE	FALSE	FALSE	ukb-a-584	3	61255413	6.06733e-05	337199	0.101445	Flatulence	Diagnoses - main ICD10: R14 Flatulence and related conditions	Diagnoses - main ICD10: R14 Flatulence and related conditions || ||	TRUE	igd	NA	NA	NA	NA	NA	NA	NA	0.0044	1.405e-08	Dpression	TRUE	reported	gV7sid	31.7686	3	1	TRUE
rs9364755	A	G	A	G	-0.0283	0.000146849	0.7738	0.772917	FALSE	FALSE	FALSE	ukb-a-584	6	165117329	7.08767e-05	337199	0.0382763	Flatulence	Diagnoses - main ICD10: R14 Flatulence and related conditions	Diagnoses - main ICD10: R14 Flatulence and related conditions || ||	TRUE	igd	NA	NA	NA	NA	NA	NA	NA	0.0051	3.486e-08	Dpression	TRUE	reported	gV7sid	30.7916	3	1	TRUE
rs9379900	A	C	A	C	0.0462	-8.22416e-05	0.8751	0.866049	FALSE	FALSE	FALSE	ukb-a-584	6	26603811	8.71922e-05	337199	0.345568	Flatulence	Diagnoses - main ICD10: R14 Flatulence and related conditions	Diagnoses - main ICD10: R14 Flatulence and related conditions || ||	TRUE	igd	NA	NA	NA	NA	NA	NA	NA	0.0066	2.048e-12	Dpression	TRUE	reported	gV7sid	49	3	1	TRUE
rs9529218	T	C	T	C	-0.034	-6.55485e-05	0.2031	0.203826	FALSE	FALSE	FALSE	ukb-a-584	13	31790053	7.38765e-05	337199	0.374933	Flatulence	Diagnoses - main ICD10: R14 Flatulence and related conditions	Diagnoses - main ICD10: R14 Flatulence and related conditions || ||	TRUE	igd	NA	NA	NA	NA	NA	NA	NA	0.0054	2.231e-10	Dpression	TRUE	reported	gV7sid	39.6433	3	1	TRUE
rs9536381	T	C	T	C	0.0255	-6.84659e-05	0.3259	0.329237	FALSE	FALSE	FALSE	ukb-a-584	13	53860655	6.32921e-05	337199	0.279367	Flatulence	Diagnoses - main ICD10: R14 Flatulence and related conditions	Diagnoses - main ICD10: R14 Flatulence and related conditions || ||	TRUE	igd	NA	NA	NA	NA	NA	NA	NA	0.0046	2.617e-08	Dpression	TRUE	reported	gV7sid	30.7302	3	1	TRUE
rs9831648	T	G	T	G	-0.0292	4.35573e-05	0.7739	0.773715	FALSE	FALSE	FALSE	ukb-a-584	3	49214303	7.11278e-05	337199	0.540286	Flatulence	Diagnoses - main ICD10: R14 Flatulence and related conditions	Diagnoses - main ICD10: R14 Flatulence and related conditions || ||	TRUE	igd	NA	NA	NA	NA	NA	NA	NA	0.0052	1.586e-08	Dpression	TRUE	reported	gV7sid	31.5325	3	1	TRUE

## Sheet: Depression-irregular menstruati
SNP	effect_allele.exposure	other_allele.exposure	effect_allele.outcome	other_allele.outcome	beta.exposure	beta.outcome	eaf.exposure	eaf.outcome	remove	palindromic	ambiguous	id.outcome	chr	pos	se.outcome	samplesize.outcome	pval.outcome	outcome	originalname.outcome	outcome.deprecated	mr_keep.outcome	data_source.outcome	proxy.outcome	target_snp.outcome	proxy_snp.outcome	target_a1.outcome	target_a2.outcome	proxy_a1.outcome	proxy_a2.outcome	se.exposure	pval.exposure	exposure	mr_keep.exposure	pval_origin.exposure	id.exposure	F.value	action	SNP_index	mr_keep
rs10139031	A	T	A	T	-0.0289	-0.000595122	0.5171	0.519967	FALSE	TRUE	TRUE	ukb-a-578	14	42156235	0.00034214	337199	0.0819634	Irregular Menstruation	Diagnoses - main ICD10: N92 Excessive frequent and irregular menstruation	Diagnoses - main ICD10: N92 Excessive frequent and irregular menstruation || ||	TRUE	igd	NA	NA	NA	NA	NA	NA	NA	0.0043	2.516e-11	Dpression	TRUE	reported	gV7sid	45.1709	3	1	FALSE
rs10959783	C	G	C	G	-0.0245	-0.000440479	0.4053	0.405971	FALSE	TRUE	FALSE	ukb-a-578	9	11417702	0.000348017	337199	0.205628	Irregular Menstruation	Diagnoses - main ICD10: N92 Excessive frequent and irregular menstruation	Diagnoses - main ICD10: N92 Excessive frequent and irregular menstruation || ||	TRUE	igd	NA	NA	NA	NA	NA	NA	NA	0.0044	2.067e-08	Dpression	TRUE	reported	gV7sid	31.0046	3	1	FALSE
rs11018449	T	C	T	C	0.0268	0.000192683	0.3333	0.337299	FALSE	FALSE	FALSE	ukb-a-578	11	88797386	0.000362596	337199	0.595143	Irregular Menstruation	Diagnoses - main ICD10: N92 Excessive frequent and irregular menstruation	Diagnoses - main ICD10: N92 Excessive frequent and irregular menstruation || ||	TRUE	igd	NA	NA	NA	NA	NA	NA	NA	0.0046	5.961e-09	Dpression	TRUE	reported	gV7sid	33.9433	3	1	TRUE
rs112629201	T	G	T	G	0.024	0.000384075	0.458	0.463471	FALSE	FALSE	FALSE	ukb-a-578	18	50617105	0.00034351	337199	0.263529	Irregular Menstruation	Diagnoses - main ICD10: N92 Excessive frequent and irregular menstruation	Diagnoses - main ICD10: N92 Excessive frequent and irregular menstruation || ||	TRUE	igd	NA	NA	NA	NA	NA	NA	NA	0.0044	4.072e-08	Dpression	TRUE	reported	gV7sid	29.7521	3	1	TRUE
rs12092858	A	T	A	T	-0.0284	8.75286e-05	0.5155	0.520039	FALSE	TRUE	TRUE	ukb-a-578	1	73678454	0.000342638	337199	0.798372	Irregular Menstruation	Diagnoses - main ICD10: N92 Excessive frequent and irregular menstruation	Diagnoses - main ICD10: N92 Excessive frequent and irregular menstruation || ||	TRUE	igd	NA	NA	NA	NA	NA	NA	NA	0.0043	6.188e-11	Dpression	TRUE	reported	gV7sid	43.6214	3	1	FALSE
rs12380191	A	G	A	G	0.0309	-5.50932e-05	0.7911	0.791066	FALSE	FALSE	FALSE	ukb-a-578	9	11180739	0.00042229	337199	0.8962	Irregular Menstruation	Diagnoses - main ICD10: N92 Excessive frequent and irregular menstruation	Diagnoses - main ICD10: N92 Excessive frequent and irregular menstruation || ||	TRUE	igd	NA	NA	NA	NA	NA	NA	NA	0.0053	6.035e-09	Dpression	TRUE	reported	gV7sid	33.9911	3	1	TRUE
rs12631196	A	G	A	G	0.0241	-0.00022611	0.4226	0.418769	FALSE	FALSE	FALSE	ukb-a-578	3	158171455	0.000347148	337199	0.514829	Irregular Menstruation	Diagnoses - main ICD10: N92 Excessive frequent and irregular menstruation	Diagnoses - main ICD10: N92 Excessive frequent and irregular menstruation || ||	TRUE	igd	NA	NA	NA	NA	NA	NA	NA	0.0044	3.279e-08	Dpression	TRUE	reported	gV7sid	30.0005	3	1	TRUE
rs12919291	C	G	C	G	0.0327	0.000209184	0.1884	0.187232	FALSE	TRUE	FALSE	ukb-a-578	16	13800430	0.00043847	337199	0.633307	Irregular Menstruation	Diagnoses - main ICD10: N92 Excessive frequent and irregular menstruation	Diagnoses - main ICD10: N92 Excessive frequent and irregular menstruation || ||	TRUE	igd	NA	NA	NA	NA	NA	NA	NA	0.0055	3.092e-09	Dpression	TRUE	reported	gV7sid	35.3484	3	1	FALSE
rs1367635	T	C	T	C	-0.0253	3.64181e-06	0.4852	0.488037	FALSE	FALSE	FALSE	ukb-a-578	18	50861409	0.000341857	337199	0.9915	Irregular Menstruation	Diagnoses - main ICD10: N92 Excessive frequent and irregular menstruation	Diagnoses - main ICD10: N92 Excessive frequent and irregular menstruation || ||	TRUE	igd	NA	NA	NA	NA	NA	NA	NA	0.0043	4.354e-09	Dpression	TRUE	reported	gV7sid	34.6182	3	1	TRUE
rs150346963	T	C	T	C	0.0283	0.000285233	0.4118	0.409886	FALSE	FALSE	FALSE	ukb-a-578	7	117628555	0.000347931	337199	0.412332	Irregular Menstruation	Diagnoses - main ICD10: N92 Excessive frequent and irregular menstruation	Diagnoses - main ICD10: N92 Excessive frequent and irregular menstruation || ||	TRUE	igd	TRUE	rs150346963	rs10282032	T	C	T	C	0.0044	1.157e-10	Dpression	TRUE	reported	gV7sid	41.3683	3	1	TRUE
rs17333449	A	T	A	T	0.0258	4.32315e-05	0.6215	0.622502	FALSE	TRUE	FALSE	ukb-a-578	5	164656025	0.000351951	337199	0.902239	Irregular Menstruation	Diagnoses - main ICD10: N92 Excessive frequent and irregular menstruation	Diagnoses - main ICD10: N92 Excessive frequent and irregular menstruation || ||	TRUE	igd	NA	NA	NA	NA	NA	NA	NA	0.0044	5.656e-09	Dpression	TRUE	reported	gV7sid	34.3822	3	1	FALSE
rs173823	A	T	A	T	0.0361	0.00112314	0.3275	0.329059	FALSE	TRUE	FALSE	ukb-a-578	5	103954801	0.000363259	337199	0.0019893	Irregular Menstruation	Diagnoses - main ICD10: N92 Excessive frequent and irregular menstruation	Diagnoses - main ICD10: N92 Excessive frequent and irregular menstruation || ||	TRUE	igd	NA	NA	NA	NA	NA	NA	NA	0.0046	2.927e-15	Dpression	TRUE	reported	gV7sid	61.5884	3	1	FALSE
rs1903846	C	G	C	G	0.0273	-0.000450601	0.6178	0.615635	FALSE	TRUE	FALSE	ukb-a-578	11	88476351	0.000352324	337199	0.20092	Irregular Menstruation	Diagnoses - main ICD10: N92 Excessive frequent and irregular menstruation	Diagnoses - main ICD10: N92 Excessive frequent and irregular menstruation || ||	TRUE	igd	NA	NA	NA	NA	NA	NA	NA	0.0045	8.96e-10	Dpression	TRUE	reported	gV7sid	36.8044	3	1	FALSE
rs198457	T	C	T	C	-0.0315	2.04532e-05	0.1886	0.187882	FALSE	FALSE	FALSE	ukb-a-578	11	61471678	0.0004401	337199	0.962932	Irregular Menstruation	Diagnoses - main ICD10: N92 Excessive frequent and irregular menstruation	Diagnoses - main ICD10: N92 Excessive frequent and irregular menstruation || ||	TRUE	igd	NA	NA	NA	NA	NA	NA	NA	0.0056	1.9e-08	Dpression	TRUE	reported	gV7sid	31.6406	3	1	TRUE
rs2064093	A	G	A	G	-0.024	-0.0003445	0.5443	0.552054	FALSE	FALSE	FALSE	ukb-a-578	6	27442247	0.000343255	337199	0.315559	Irregular Menstruation	Diagnoses - main ICD10: N92 Excessive frequent and irregular menstruation	Diagnoses - main ICD10: N92 Excessive frequent and irregular menstruation || ||	TRUE	igd	NA	NA	NA	NA	NA	NA	NA	0.0043	2.594e-08	Dpression	TRUE	reported	gV7sid	31.152	3	1	TRUE
rs2214123	A	G	A	G	0.0261	0.000168988	0.3534	0.352394	FALSE	FALSE	FALSE	ukb-a-578	6	67000001	0.000360976	337199	0.639683	Irregular Menstruation	Diagnoses - main ICD10: N92 Excessive frequent and irregular menstruation	Diagnoses - main ICD10: N92 Excessive frequent and irregular menstruation || ||	TRUE	igd	NA	NA	NA	NA	NA	NA	NA	0.0045	8.556e-09	Dpression	TRUE	reported	gV7sid	33.64	3	1	TRUE
rs2232423	A	G	A	G	0.062	-0.000327908	0.8944	0.882649	FALSE	FALSE	FALSE	ukb-a-578	6	28366151	0.000530242	337199	0.536304	Irregular Menstruation	Diagnoses - main ICD10: N92 Excessive frequent and irregular menstruation	Diagnoses - main ICD10: N92 Excessive frequent and irregular menstruation || ||	TRUE	igd	NA	NA	NA	NA	NA	NA	NA	0.007	1.135e-18	Dpression	TRUE	reported	gV7sid	78.449	3	1	TRUE
rs2247523	C	G	C	G	-0.0243	-0.000281727	0.53	0.527066	FALSE	TRUE	TRUE	ukb-a-578	7	82454404	0.000342197	337199	0.410344	Irregular Menstruation	Diagnoses - main ICD10: N92 Excessive frequent and irregular menstruation	Diagnoses - main ICD10: N92 Excessive frequent and irregular menstruation || ||	TRUE	igd	NA	NA	NA	NA	NA	NA	NA	0.0043	1.713e-08	Dpression	TRUE	reported	gV7sid	31.9356	3	1	FALSE
rs2418449	T	C	T	C	0.0281	1.92623e-05	0.719	0.719891	FALSE	FALSE	FALSE	ukb-a-578	9	119731359	0.000379805	337199	0.959552	Irregular Menstruation	Diagnoses - main ICD10: N92 Excessive frequent and irregular menstruation	Diagnoses - main ICD10: N92 Excessive frequent and irregular menstruation || ||	TRUE	igd	NA	NA	NA	NA	NA	NA	NA	0.0048	4.245e-09	Dpression	TRUE	reported	gV7sid	34.2713	3	1	TRUE
rs28541419	C	G	C	G	0.0292	-0.000288753	0.7692	0.769366	FALSE	TRUE	FALSE	ukb-a-578	15	88945878	0.000408204	337199	0.479335	Irregular Menstruation	Diagnoses - main ICD10: N92 Excessive frequent and irregular menstruation	Diagnoses - main ICD10: N92 Excessive frequent and irregular menstruation || ||	TRUE	igd	NA	NA	NA	NA	NA	NA	NA	0.0052	1.756e-08	Dpression	TRUE	reported	gV7sid	31.5325	3	1	FALSE
rs2919955	A	G	A	G	0.0315	0.000714994	0.3495	0.347906	FALSE	FALSE	FALSE	ukb-a-578	5	103771766	0.000358054	337199	0.0458374	Irregular Menstruation	Diagnoses - main ICD10: N92 Excessive frequent and irregular menstruation	Diagnoses - main ICD10: N92 Excessive frequent and irregular menstruation || ||	TRUE	igd	NA	NA	NA	NA	NA	NA	NA	0.0045	2.713e-12	Dpression	TRUE	reported	gV7sid	49	3	1	TRUE
rs30266	A	G	A	G	0.0366	0.00111344	0.3271	0.328779	FALSE	FALSE	FALSE	ukb-a-578	5	103972357	0.000363862	337199	0.00221309	Irregular Menstruation	Diagnoses - main ICD10: N92 Excessive frequent and irregular menstruation	Diagnoses - main ICD10: N92 Excessive frequent and irregular menstruation || ||	TRUE	igd	NA	NA	NA	NA	NA	NA	NA	0.0046	1.428e-15	Dpression	TRUE	reported	gV7sid	63.3062	3	1	TRUE
rs3099439	T	C	T	C	-0.0241	6.29834e-05	0.5351	0.539702	FALSE	FALSE	FALSE	ukb-a-578	5	87545318	0.000344596	337199	0.854975	Irregular Menstruation	Diagnoses - main ICD10: N92 Excessive frequent and irregular menstruation	Diagnoses - main ICD10: N92 Excessive frequent and irregular menstruation || ||	TRUE	igd	NA	NA	NA	NA	NA	NA	NA	0.0043	2.777e-08	Dpression	TRUE	reported	gV7sid	31.4121	3	1	TRUE
rs35350320	A	G	A	G	0.0271	-0.000208762	0.5065	0.507805	FALSE	FALSE	FALSE	ukb-a-578	1	73645820	0.00034527	337199	0.545422	Irregular Menstruation	Diagnoses - main ICD10: N92 Excessive frequent and irregular menstruation	Diagnoses - main ICD10: N92 Excessive frequent and irregular menstruation || ||	TRUE	igd	NA	NA	NA	NA	NA	NA	NA	0.0044	5.883e-10	Dpression	TRUE	reported	gV7sid	37.9344	3	1	TRUE
rs3824344	T	C	T	C	0.0245	-0.00022569	0.3753	0.373738	FALSE	FALSE	FALSE	ukb-a-578	9	37000687	0.00035336	337199	0.52302	Irregular Menstruation	Diagnoses - main ICD10: N92 Excessive frequent and irregular menstruation	Diagnoses - main ICD10: N92 Excessive frequent and irregular menstruation || ||	TRUE	igd	NA	NA	NA	NA	NA	NA	NA	0.0045	4.16e-08	Dpression	TRUE	reported	gV7sid	29.642	3	1	TRUE
rs40465	T	G	T	G	-0.0366	-0.00110828	0.6703	0.668122	FALSE	FALSE	FALSE	ukb-a-578	5	103981726	0.000363605	337199	0.00230372	Irregular Menstruation	Diagnoses - main ICD10: N92 Excessive frequent and irregular menstruation	Diagnoses - main ICD10: N92 Excessive frequent and irregular menstruation || ||	TRUE	igd	NA	NA	NA	NA	NA	NA	NA	0.0046	1.404e-15	Dpression	TRUE	reported	gV7sid	63.3062	3	1	TRUE
rs4141983	T	C	T	C	0.0264	0.000484412	0.674	0.674006	FALSE	FALSE	FALSE	ukb-a-578	1	18122009	0.000365767	337199	0.18538	Irregular Menstruation	Diagnoses - main ICD10: N92 Excessive frequent and irregular menstruation	Diagnoses - main ICD10: N92 Excessive frequent and irregular menstruation || ||	TRUE	igd	NA	NA	NA	NA	NA	NA	NA	0.0046	9.692e-09	Dpression	TRUE	reported	gV7sid	32.9376	3	1	TRUE
rs4516940	C	G	C	G	-0.0277	-0.000319689	0.3432	0.352798	FALSE	TRUE	FALSE	ukb-a-578	6	27374818	0.000357149	337199	0.370727	Irregular Menstruation	Diagnoses - main ICD10: N92 Excessive frequent and irregular menstruation	Diagnoses - main ICD10: N92 Excessive frequent and irregular menstruation || ||	TRUE	igd	NA	NA	NA	NA	NA	NA	NA	0.0045	9.518e-10	Dpression	TRUE	reported	gV7sid	37.8909	3	1	FALSE
rs4687901	C	G	C	G	0.0276	0.000242294	0.2755	0.277326	FALSE	TRUE	FALSE	ukb-a-578	3	117603590	0.000381148	337199	0.524975	Irregular Menstruation	Diagnoses - main ICD10: N92 Excessive frequent and irregular menstruation	Diagnoses - main ICD10: N92 Excessive frequent and irregular menstruation || ||	TRUE	igd	NA	NA	NA	NA	NA	NA	NA	0.0048	9.585e-09	Dpression	TRUE	reported	gV7sid	33.0625	3	1	FALSE
rs4703307	A	C	A	C	0.0238	0.000763537	0.4855	0.487091	FALSE	FALSE	FALSE	ukb-a-578	5	103848762	0.000341768	337199	0.0254789	Irregular Menstruation	Diagnoses - main ICD10: N92 Excessive frequent and irregular menstruation	Diagnoses - main ICD10: N92 Excessive frequent and irregular menstruation || ||	TRUE	igd	NA	NA	NA	NA	NA	NA	NA	0.0043	2.916e-08	Dpression	TRUE	reported	gV7sid	30.6349	3	1	TRUE
rs4730387	A	T	A	T	0.0238	0.00022392	0.4659	0.464856	FALSE	TRUE	TRUE	ukb-a-578	7	109100414	0.000344785	337199	0.51605	Irregular Menstruation	Diagnoses - main ICD10: N92 Excessive frequent and irregular menstruation	Diagnoses - main ICD10: N92 Excessive frequent and irregular menstruation || ||	TRUE	igd	NA	NA	NA	NA	NA	NA	NA	0.0043	4.12e-08	Dpression	TRUE	reported	gV7sid	30.6349	3	1	FALSE
rs4799949	T	C	T	C	-0.0292	-0.000296448	0.6684	0.668439	FALSE	FALSE	FALSE	ukb-a-578	18	35155910	0.000362959	337199	0.414071	Irregular Menstruation	Diagnoses - main ICD10: N92 Excessive frequent and irregular menstruation	Diagnoses - main ICD10: N92 Excessive frequent and irregular menstruation || ||	TRUE	igd	NA	NA	NA	NA	NA	NA	NA	0.0046	1.403e-10	Dpression	TRUE	reported	gV7sid	40.2949	3	1	TRUE
rs572735	T	G	T	G	-0.0275	-0.000805987	0.521	0.519033	FALSE	FALSE	FALSE	ukb-a-578	11	88690174	0.000342063	337199	0.0184608	Irregular Menstruation	Diagnoses - main ICD10: N92 Excessive frequent and irregular menstruation	Diagnoses - main ICD10: N92 Excessive frequent and irregular menstruation || ||	TRUE	igd	NA	NA	NA	NA	NA	NA	NA	0.0043	1.745e-10	Dpression	TRUE	reported	gV7sid	40.9005	3	1	TRUE
rs59082935	T	C	T	C	0.0363	0.000519782	0.1342	0.132397	FALSE	FALSE	FALSE	ukb-a-578	7	38724868	0.000515008	337199	0.312846	Irregular Menstruation	Diagnoses - main ICD10: N92 Excessive frequent and irregular menstruation	Diagnoses - main ICD10: N92 Excessive frequent and irregular menstruation || ||	TRUE	igd	NA	NA	NA	NA	NA	NA	NA	0.0066	3.071e-08	Dpression	TRUE	reported	gV7sid	30.25	3	1	TRUE
rs62535714	A	G	A	G	0.0339	-0.000264227	0.1639	0.162428	FALSE	FALSE	FALSE	ukb-a-578	9	37182655	0.000463443	337199	0.568583	Irregular Menstruation	Diagnoses - main ICD10: N92 Excessive frequent and irregular menstruation	Diagnoses - main ICD10: N92 Excessive frequent and irregular menstruation || ||	TRUE	igd	NA	NA	NA	NA	NA	NA	NA	0.0058	4.686e-09	Dpression	TRUE	reported	gV7sid	34.162	3	1	TRUE
rs6656912	T	C	T	C	-0.0252	-0.000317812	0.4273	0.429559	FALSE	FALSE	FALSE	ukb-a-578	1	67083671	0.000345237	337199	0.357279	Irregular Menstruation	Diagnoses - main ICD10: N92 Excessive frequent and irregular menstruation	Diagnoses - main ICD10: N92 Excessive frequent and irregular menstruation || ||	TRUE	igd	NA	NA	NA	NA	NA	NA	NA	0.0043	6.503e-09	Dpression	TRUE	reported	gV7sid	34.3451	3	1	TRUE
rs6664103	A	C	A	C	0.0238	-0.000225369	0.502	0.498195	FALSE	FALSE	FALSE	ukb-a-578	1	73598422	0.000341745	337199	0.509597	Irregular Menstruation	Diagnoses - main ICD10: N92 Excessive frequent and irregular menstruation	Diagnoses - main ICD10: N92 Excessive frequent and irregular menstruation || ||	TRUE	igd	NA	NA	NA	NA	NA	NA	NA	0.0043	2.953e-08	Dpression	TRUE	reported	gV7sid	30.6349	3	1	TRUE
rs66886492	T	C	T	C	-0.0591	0.000453961	0.1048	0.116691	FALSE	FALSE	FALSE	ukb-a-578	6	28089731	0.00053153	337199	0.393069	Irregular Menstruation	Diagnoses - main ICD10: N92 Excessive frequent and irregular menstruation	Diagnoses - main ICD10: N92 Excessive frequent and irregular menstruation || ||	TRUE	igd	NA	NA	NA	NA	NA	NA	NA	0.007	4.963e-17	Dpression	TRUE	reported	gV7sid	71.2818	3	1	TRUE
rs6699744	A	T	A	T	-0.0392	-0.000638911	0.3846	0.385978	FALSE	TRUE	FALSE	ukb-a-578	1	72825144	0.000352152	337199	0.0696322	Irregular Menstruation	Diagnoses - main ICD10: N92 Excessive frequent and irregular menstruation	Diagnoses - main ICD10: N92 Excessive frequent and irregular menstruation || ||	TRUE	igd	NA	NA	NA	NA	NA	NA	NA	0.0045	1.498e-18	Dpression	TRUE	reported	gV7sid	75.8835	3	1	FALSE
rs67297533	T	G	T	G	-0.0589	0.000450636	0.1049	0.116704	FALSE	FALSE	FALSE	ukb-a-578	6	28141253	0.000531516	337199	0.396533	Irregular Menstruation	Diagnoses - main ICD10: N92 Excessive frequent and irregular menstruation	Diagnoses - main ICD10: N92 Excessive frequent and irregular menstruation || ||	TRUE	igd	NA	NA	NA	NA	NA	NA	NA	0.007	6.282e-17	Dpression	TRUE	reported	gV7sid	70.8002	3	1	TRUE
rs67652222	T	C	T	C	-0.0547	0.000415857	0.1065	0.118491	FALSE	FALSE	FALSE	ukb-a-578	6	27586220	0.000528005	337199	0.430931	Irregular Menstruation	Diagnoses - main ICD10: N92 Excessive frequent and irregular menstruation	Diagnoses - main ICD10: N92 Excessive frequent and irregular menstruation || ||	TRUE	igd	NA	NA	NA	NA	NA	NA	NA	0.007	5.234e-15	Dpression	TRUE	reported	gV7sid	61.0631	3	1	TRUE
rs68141011	T	G	T	G	-0.0459	0.00035136	0.1533	0.163749	FALSE	FALSE	FALSE	ukb-a-578	6	28217797	0.000461126	337199	0.446083	Irregular Menstruation	Diagnoses - main ICD10: N92 Excessive frequent and irregular menstruation	Diagnoses - main ICD10: N92 Excessive frequent and irregular menstruation || ||	TRUE	igd	NA	NA	NA	NA	NA	NA	NA	0.006	2.59e-14	Dpression	TRUE	reported	gV7sid	58.5225	3	1	TRUE
rs6870957	C	G	C	G	-0.024	-0.000753331	0.5147	0.513026	FALSE	TRUE	TRUE	ukb-a-578	5	103868240	0.000341887	337199	0.0275632	Irregular Menstruation	Diagnoses - main ICD10: N92 Excessive frequent and irregular menstruation	Diagnoses - main ICD10: N92 Excessive frequent and irregular menstruation || ||	TRUE	igd	NA	NA	NA	NA	NA	NA	NA	0.0043	2.331e-08	Dpression	TRUE	reported	gV7sid	31.152	3	1	FALSE
rs7127487	A	G	A	G	-0.0259	-0.000304396	0.6303	0.62718	FALSE	FALSE	FALSE	ukb-a-578	11	88814870	0.000353824	337199	0.389623	Irregular Menstruation	Diagnoses - main ICD10: N92 Excessive frequent and irregular menstruation	Diagnoses - main ICD10: N92 Excessive frequent and irregular menstruation || ||	TRUE	igd	NA	NA	NA	NA	NA	NA	NA	0.0045	6.783e-09	Dpression	TRUE	reported	gV7sid	33.1264	3	1	TRUE
rs7152906	T	C	T	C	-0.0258	-0.00091877	0.4804	0.481281	FALSE	FALSE	FALSE	ukb-a-578	14	75125540	0.000340965	337199	0.00704742	Irregular Menstruation	Diagnoses - main ICD10: N92 Excessive frequent and irregular menstruation	Diagnoses - main ICD10: N92 Excessive frequent and irregular menstruation || ||	TRUE	igd	NA	NA	NA	NA	NA	NA	NA	0.0043	1.873e-09	Dpression	TRUE	reported	gV7sid	36	3	1	TRUE
rs71559050	A	C	A	C	-0.0554	0.000315995	0.1068	0.118741	FALSE	FALSE	FALSE	ukb-a-578	6	27797416	0.000527494	337199	0.54914	Irregular Menstruation	Diagnoses - main ICD10: N92 Excessive frequent and irregular menstruation	Diagnoses - main ICD10: N92 Excessive frequent and irregular menstruation || ||	TRUE	igd	NA	NA	NA	NA	NA	NA	NA	0.007	2.262e-15	Dpression	TRUE	reported	gV7sid	62.6359	3	1	TRUE
rs7241572	A	G	A	G	0.0323	0.000729628	0.2047	0.209451	FALSE	FALSE	FALSE	ukb-a-578	18	77580712	0.000426172	337199	0.086888	Irregular Menstruation	Diagnoses - main ICD10: N92 Excessive frequent and irregular menstruation	Diagnoses - main ICD10: N92 Excessive frequent and irregular menstruation || ||	TRUE	igd	NA	NA	NA	NA	NA	NA	NA	0.0054	2.433e-09	Dpression	TRUE	reported	gV7sid	35.7781	3	1	TRUE
rs754287	A	T	A	T	-0.0289	-0.000359667	0.3664	0.369888	FALSE	TRUE	FALSE	ukb-a-578	14	103997525	0.000354614	337199	0.310465	Irregular Menstruation	Diagnoses - main ICD10: N92 Excessive frequent and irregular menstruation	Diagnoses - main ICD10: N92 Excessive frequent and irregular menstruation || ||	TRUE	igd	NA	NA	NA	NA	NA	NA	NA	0.0045	1.311e-10	Dpression	TRUE	reported	gV7sid	41.2449	3	1	FALSE
rs760880	T	G	T	G	0.0262	0.000333897	0.6317	0.621818	FALSE	FALSE	FALSE	ukb-a-578	6	27408181	0.00035162	337199	0.342319	Irregular Menstruation	Diagnoses - main ICD10: N92 Excessive frequent and irregular menstruation	Diagnoses - main ICD10: N92 Excessive frequent and irregular menstruation || ||	TRUE	igd	NA	NA	NA	NA	NA	NA	NA	0.0044	4.096e-09	Dpression	TRUE	reported	gV7sid	35.4566	3	1	TRUE
rs843812	A	G	A	G	0.0248	-1.67607e-05	0.4117	0.41063	FALSE	FALSE	FALSE	ukb-a-578	3	61255413	0.000348267	337199	0.961616	Irregular Menstruation	Diagnoses - main ICD10: N92 Excessive frequent and irregular menstruation	Diagnoses - main ICD10: N92 Excessive frequent and irregular menstruation || ||	TRUE	igd	NA	NA	NA	NA	NA	NA	NA	0.0044	1.405e-08	Dpression	TRUE	reported	gV7sid	31.7686	3	1	TRUE
rs9364755	A	G	A	G	-0.0283	0.000412145	0.7738	0.772917	FALSE	FALSE	FALSE	ukb-a-578	6	165117329	0.000406835	337199	0.311036	Irregular Menstruation	Diagnoses - main ICD10: N92 Excessive frequent and irregular menstruation	Diagnoses - main ICD10: N92 Excessive frequent and irregular menstruation || ||	TRUE	igd	NA	NA	NA	NA	NA	NA	NA	0.0051	3.486e-08	Dpression	TRUE	reported	gV7sid	30.7916	3	1	TRUE
rs9379900	A	C	A	C	0.0462	-0.000350426	0.8751	0.866049	FALSE	FALSE	FALSE	ukb-a-578	6	26603811	0.000500484	337199	0.483819	Irregular Menstruation	Diagnoses - main ICD10: N92 Excessive frequent and irregular menstruation	Diagnoses - main ICD10: N92 Excessive frequent and irregular menstruation || ||	TRUE	igd	NA	NA	NA	NA	NA	NA	NA	0.0066	2.048e-12	Dpression	TRUE	reported	gV7sid	49	3	1	TRUE
rs9529218	T	C	T	C	-0.034	-0.000102226	0.2031	0.203826	FALSE	FALSE	FALSE	ukb-a-578	13	31790053	0.000424052	337199	0.809501	Irregular Menstruation	Diagnoses - main ICD10: N92 Excessive frequent and irregular menstruation	Diagnoses - main ICD10: N92 Excessive frequent and irregular menstruation || ||	TRUE	igd	NA	NA	NA	NA	NA	NA	NA	0.0054	2.231e-10	Dpression	TRUE	reported	gV7sid	39.6433	3	1	TRUE
rs9536381	T	C	T	C	0.0255	0.00013794	0.3259	0.329237	FALSE	FALSE	FALSE	ukb-a-578	13	53860655	0.000363298	337199	0.704177	Irregular Menstruation	Diagnoses - main ICD10: N92 Excessive frequent and irregular menstruation	Diagnoses - main ICD10: N92 Excessive frequent and irregular menstruation || ||	TRUE	igd	NA	NA	NA	NA	NA	NA	NA	0.0046	2.617e-08	Dpression	TRUE	reported	gV7sid	30.7302	3	1	TRUE
rs9831648	T	G	T	G	-0.0292	-0.000196781	0.7739	0.773715	FALSE	FALSE	FALSE	ukb-a-578	3	49214303	0.000408274	337199	0.629819	Irregular Menstruation	Diagnoses - main ICD10: N92 Excessive frequent and irregular menstruation	Diagnoses - main ICD10: N92 Excessive frequent and irregular menstruation || ||	TRUE	igd	NA	NA	NA	NA	NA	NA	NA	0.0052	1.586e-08	Dpression	TRUE	reported	gV7sid	31.5325	3	1	TRUE
