# Supplementary material for: A Mendelian randomization study of the associations between depression, anxiety and clinical conditions including thyroid nodules, flatulence, and irregular menstruation
Source: Medicine (Baltimore). 2025 Aug 22;104(34):e44041. doi: 10.1097/MD.0000000000044041 (PMC12384984; doi:10.1097/MD.0000000000044041)
Supplement: Supplementary file 2 [file medi-104-e44041-s002.xlsx]

## Sheet: T N_ Re MR Exposure Date
pval.exposure	se.exposure	pos.exposure	beta.exposure	chr.exposure	samplesize.exposure	id.exposure	SNP	effect_allele.exposure	other_allele.exposure	eaf.exposure	exposure	mr_keep.exposure	pval_origin.exposure	data_source.exposure	F.value
2.986e-06	0.0794	167880785	0.3712	6	NA	finn-b-E4_GOITRENOD	rs139990698	T	C	0.08529	Thyroid Nodule	TRUE	reported	igd	21.8562
4.77595e-06	0.0646	128870828	0.2956	12	NA	finn-b-E4_GOITRENOD	rs73159816	A	G	0.1334	Thyroid Nodule	TRUE	reported	igd	20.9384
2.07702e-06	0.0786	54249719	0.3729	15	NA	finn-b-E4_GOITRENOD	rs2251739	T	A	0.08088	Thyroid Nodule	TRUE	reported	igd	22.5081
2.613e-06	0.0463	49735297	0.2174	15	NA	finn-b-E4_GOITRENOD	rs4338740	C	T	0.3133	Thyroid Nodule	TRUE	reported	igd	22.0474
2.24802e-06	0.047	60403477	0.2222	16	NA	finn-b-E4_GOITRENOD	rs7192598	C	T	0.2999	Thyroid Nodule	TRUE	reported	igd	22.3508
4.80397e-06	0.0434	41051173	0.1986	20	NA	finn-b-E4_GOITRENOD	rs4812597	G	A	0.5725	Thyroid Nodule	TRUE	reported	igd	20.9401

## Sheet: Flatulence_Re MR Exposure Date
pos.exposure	samplesize.exposure	se.exposure	chr.exposure	beta.exposure	pval.exposure	id.exposure	SNP	effect_allele.exposure	other_allele.exposure	eaf.exposure	exposure	mr_keep.exposure	pval_origin.exposure	data_source.exposure	F.value
56252002	337199	0.000298696	1	0.00149163	5.92e-07	ukb-a-584	rs11801927	C	A	0.0103841	Flatulence	TRUE	reported	igd	24.9381
244964410	337199	0.000258465	1	0.00123379	1.81e-06	ukb-a-584	rs115914967	G	T	0.0139562	Flatulence	TRUE	reported	igd	22.7866
57388766	337199	0.000242551	1	0.00123241	3.76e-07	ukb-a-584	rs115504242	T	G	0.0162293	Flatulence	TRUE	reported	igd	25.8169
173334476	337199	0.000257982	2	0.00118454	4.4e-06	ukb-a-584	rs16860474	A	T	0.0134891	Flatulence	TRUE	reported	igd	21.0824
65697229	337199	0.000253232	2	0.0014467	1.11e-08	ukb-a-584	rs78129639	T	C	0.014011	Flatulence	TRUE	reported	igd	32.6377
385381	337199	0.000289919	2	0.00149944	2.32e-07	ukb-a-584	rs11692879	C	T	0.0107429	Flatulence	TRUE	reported	igd	26.7488
171989147	337199	0.000244203	3	0.00126286	2.33e-07	ukb-a-584	rs75406304	C	T	0.0157296	Flatulence	TRUE	reported	igd	26.7429
58614355	337199	9.52e-05	3	0.000509035	8.88e-08	ukb-a-584	rs73078225	G	T	0.11159	Flatulence	TRUE	reported	igd	28.6045
115621944	337199	7.02e-05	4	-0.000355346	4.09e-07	ukb-a-584	rs12640227	G	T	0.764108	Flatulence	TRUE	reported	igd	25.6545
185424511	337199	9.95e-05	4	0.000520231	1.69e-07	ukb-a-584	rs60882233	G	T	0.100417	Flatulence	TRUE	reported	igd	27.3616
138616852	337199	0.000178933	4	0.00083648	2.94e-06	ukb-a-584	rs114983670	T	C	0.0283735	Flatulence	TRUE	reported	igd	21.854
60596498	337199	0.000229758	4	0.00105608	4.3e-06	ukb-a-584	rs115033919	T	G	0.0176632	Flatulence	TRUE	reported	igd	21.1277
132265507	337199	0.000258961	4	0.00118998	4.32e-06	ukb-a-584	rs72688296	G	A	0.0142883	Flatulence	TRUE	reported	igd	21.1159
80598478	337199	0.000205174	5	0.00109355	9.83e-08	ukb-a-584	rs12513846	G	A	0.0215303	Flatulence	TRUE	reported	igd	28.4075
17787954	337199	0.000121189	5	0.000568732	2.69e-06	ukb-a-584	rs76690031	C	T	0.0643107	Flatulence	TRUE	reported	igd	22.0236
119312385	337199	0.000259938	6	0.00121473	2.97e-06	ukb-a-584	rs137876316	C	T	0.0143565	Flatulence	TRUE	reported	igd	21.8384
135651420	337199	0.000139712	6	0.000638574	4.86e-06	ukb-a-584	rs75851982	A	C	0.0481882	Flatulence	TRUE	reported	igd	20.8908
927393	337199	6.33e-05	6	-0.000290856	4.27e-06	ukb-a-584	rs7762799	G	A	0.66455	Flatulence	TRUE	reported	igd	21.1394
116704753	337199	9.86e-05	6	0.000483125	9.71e-07	ukb-a-584	rs17077901	G	A	0.100549	Flatulence	TRUE	reported	igd	23.9861
98285030	337199	0.000268416	7	0.00132602	7.81e-07	ukb-a-584	rs76936695	A	G	0.0124392	Flatulence	TRUE	reported	igd	24.4053
22828200	337199	7.27e-05	7	0.000351155	1.35e-06	ukb-a-584	rs12536091	C	G	0.213549	Flatulence	TRUE	reported	igd	23.3452
6287287	337199	0.000176742	7	0.000843142	1.84e-06	ukb-a-584	rs117605382	G	T	0.0322584	Flatulence	TRUE	reported	igd	22.7574
88439775	337199	0.000283871	7	0.00150622	1.12e-07	ukb-a-584	rs141545962	C	T	0.0131095	Flatulence	TRUE	reported	igd	28.1537
35543271	337199	0.000244119	8	0.00128691	1.35e-07	ukb-a-584	rs113114556	T	C	0.0173578	Flatulence	TRUE	reported	igd	27.7903
8607703	337199	0.000243377	8	0.00118845	1.04e-06	ukb-a-584	rs112882730	A	G	0.0171279	Flatulence	TRUE	reported	igd	23.8453
122976282	337199	0.000282967	9	0.0014399	3.61e-07	ukb-a-584	rs148798471	T	G	0.011812	Flatulence	TRUE	reported	igd	25.8936
96166635	337199	0.000214885	9	0.00109042	3.89e-07	ukb-a-584	rs28515824	G	A	0.0196249	Flatulence	TRUE	reported	igd	25.7499
103509094	337199	0.000266064	9	0.00126738	1.9e-06	ukb-a-584	rs146083798	C	G	0.0133764	Flatulence	TRUE	reported	igd	22.6904
132596436	337199	0.000140026	10	0.000693332	7.37e-07	ukb-a-584	rs118169566	G	A	0.0472629	Flatulence	TRUE	reported	igd	24.5169
102189644	337199	0.000253958	11	0.0011979	2.4e-06	ukb-a-584	rs2408343	T	C	0.014358	Flatulence	TRUE	reported	igd	22.2494
113251743	337199	0.000147468	11	0.000786179	9.76e-08	ukb-a-584	rs143815220	T	C	0.0427922	Flatulence	TRUE	reported	igd	28.4215
114866740	337199	8.29e-05	11	0.000402651	1.2e-06	ukb-a-584	rs76258428	G	A	0.153865	Flatulence	TRUE	reported	igd	23.5766
99254398	337199	6.26e-05	12	-0.000286783	4.67e-06	ukb-a-584	rs149858	T	C	0.639434	Flatulence	TRUE	reported	igd	20.9692
13056910	337199	0.000259087	12	0.0012722	9.1e-07	ukb-a-584	rs150213594	G	A	0.0147376	Flatulence	TRUE	reported	igd	24.1112
71213459	337199	0.000310408	12	0.00160997	2.14e-07	ukb-a-584	rs112609248	A	G	0.0102818	Flatulence	TRUE	reported	igd	26.9011
45229278	337199	0.000290639	13	0.00152329	1.6e-07	ukb-a-584	rs73174060	A	G	0.0105798	Flatulence	TRUE	reported	igd	27.4699
86074336	337199	0.0001563	13	0.000732341	2.79e-06	ukb-a-584	rs77032757	G	T	0.0402937	Flatulence	TRUE	reported	igd	21.9538
102383321	337199	0.000288592	14	0.00133025	4.04e-06	ukb-a-584	rs115891786	C	A	0.010823	Flatulence	TRUE	reported	igd	21.247
36764900	337199	0.000202921	14	0.000993406	9.81e-07	ukb-a-584	rs113699188	G	C	0.0225787	Flatulence	TRUE	reported	igd	23.9662
59260305	337199	0.000204209	15	0.000932732	4.94e-06	ukb-a-584	rs76538489	A	T	0.0218565	Flatulence	TRUE	reported	igd	20.8624
48851091	337199	0.000163159	15	0.000809767	6.94e-07	ukb-a-584	rs75071782	G	A	0.0345553	Flatulence	TRUE	reported	igd	24.6319
58510386	337199	0.000203226	16	0.00100459	7.69e-07	ukb-a-584	rs62042650	A	T	0.0229849	Flatulence	TRUE	reported	igd	24.4354
5739031	337199	0.000145221	16	0.000686392	2.28e-06	ukb-a-584	rs117038968	G	A	0.044275	Flatulence	TRUE	reported	igd	22.3401
54228234	337199	0.000224188	20	0.00107724	1.55e-06	ukb-a-584	rs77913703	A	G	0.0178619	Flatulence	TRUE	reported	igd	23.0887

## Sheet: I M_Re MR Exposure Date
samplesize.exposure	beta.exposure	pval.exposure	pos.exposure	se.exposure	chr.exposure	id.exposure	SNP	effect_allele.exposure	other_allele.exposure	eaf.exposure	exposure	mr_keep.exposure	pval_origin.exposure	data_source.exposure	F.value
337199	0.00915735	3.3556e-08	173364214	0.00165836	1	ukb-a-578	rs140870374	C	A	0.0126839	Irregular Menstruation	TRUE	reported	igd	30.4917
337199	0.0057891	3.4102e-06	199232310	0.00124644	1	ukb-a-578	rs116633441	C	T	0.0192735	Irregular Menstruation	TRUE	reported	igd	21.5715
337199	0.0044356	2.54771e-06	34644602	0.000942871	1	ukb-a-578	rs74741649	A	T	0.0362709	Irregular Menstruation	TRUE	reported	igd	22.131
337199	-0.00162172	4.77837e-06	46982440	0.000354524	1	ukb-a-578	rs1535738	T	G	0.398356	Irregular Menstruation	TRUE	reported	igd	20.9248
337199	0.00535772	2.5204e-06	169519049	0.00113835	1	ukb-a-578	rs6025	C	T	0.976916	Irregular Menstruation	TRUE	reported	igd	22.1518
337199	0.00531174	4.65083e-06	242236553	0.00115976	2	ukb-a-578	rs114958921	A	G	0.022076	Irregular Menstruation	TRUE	reported	igd	20.9767
337199	-0.00184425	3.27454e-07	95781256	0.00036112	4	ukb-a-578	rs28753985	A	G	0.344415	Irregular Menstruation	TRUE	reported	igd	26.0817
337199	-0.00190657	2.10688e-06	2068470	0.000401978	7	ukb-a-578	rs4721321	G	A	0.236774	Irregular Menstruation	TRUE	reported	igd	22.4958
337199	0.00312399	4.41754e-06	21435310	0.000680492	9	ukb-a-578	rs115668910	C	T	0.0681261	Irregular Menstruation	TRUE	reported	igd	21.0753
337199	0.00417553	1.80264e-06	58343473	0.000874556	10	ukb-a-578	rs74758459	T	A	0.0414889	Irregular Menstruation	TRUE	reported	igd	22.7954
337199	-0.00255652	3.64292e-08	30338842	0.000464191	11	ukb-a-578	rs7947350	G	A	0.161821	Irregular Menstruation	TRUE	reported	igd	30.3323
337199	0.00233846	5.51531e-07	113271360	0.000466985	11	ukb-a-578	rs11214599	T	C	0.159025	Irregular Menstruation	TRUE	reported	igd	25.0758
337199	0.00386839	3.63655e-06	30482363	0.000835285	19	ukb-a-578	rs7246071	G	C	0.0441579	Irregular Menstruation	TRUE	reported	igd	21.4482

## Sheet: Anxiety-Thyroid Nodule
SNP	effect_allele.exposure	other_allele.exposure	effect_allele.outcome	other_allele.outcome	beta.exposure	beta.outcome	eaf.exposure	eaf.outcome	remove	palindromic	ambiguous	id.outcome	chr.outcome	se.outcome	pval.outcome	outcome	mr_keep.outcome	pval_origin.outcome	pval.exposure	se.exposure	pos.exposure	chr.exposure	samplesize.exposure	id.exposure	exposure	mr_keep.exposure	pval_origin.exposure	data_source.exposure	F.value	action	SNP_index	mr_keep	samplesize.outcome
rs139990698	T	C	T	C	0.3712	-0.0161355	0.08529	0.913554	FALSE	FALSE	FALSE	4w6umT	6	0.0137379	0.240184	Anxity	TRUE	reported	2.986e-06	0.0794	167880785	6	NA	finn-b-E4_GOITRENOD	Thyroid Nodule	TRUE	reported	igd	21.8562	3	1	TRUE	NA
rs2251739	T	A	T	A	0.3729	-0.0213963	0.08088	0.918547	FALSE	TRUE	FALSE	4w6umT	15	0.014056	0.127956	Anxity	TRUE	reported	2.07702e-06	0.0786	54249719	15	NA	finn-b-E4_GOITRENOD	Thyroid Nodule	TRUE	reported	igd	22.5081	3	1	FALSE	NA
rs4338740	C	T	C	T	0.2174	0.0125228	0.3133	0.685646	FALSE	FALSE	FALSE	4w6umT	15	0.00821044	0.127203	Anxity	TRUE	reported	2.613e-06	0.0463	49735297	15	NA	finn-b-E4_GOITRENOD	Thyroid Nodule	TRUE	reported	igd	22.0474	3	1	TRUE	NA
rs4812597	G	A	G	A	0.1986	0.00760337	0.5725	0.428427	FALSE	FALSE	FALSE	4w6umT	20	0.00770901	0.323987	Anxity	TRUE	reported	4.80397e-06	0.0434	41051173	20	NA	finn-b-E4_GOITRENOD	Thyroid Nodule	TRUE	reported	igd	20.9401	3	1	TRUE	NA
rs7192598	C	T	C	T	0.2222	0.0176872	0.2999	0.700549	FALSE	FALSE	FALSE	4w6umT	16	0.00838827	0.0349824	Anxity	TRUE	reported	2.24802e-06	0.047	60403477	16	NA	finn-b-E4_GOITRENOD	Thyroid Nodule	TRUE	reported	igd	22.3508	3	1	TRUE	NA
rs73159816	A	G	A	G	0.2956	-0.000910575	0.1334	0.867113	FALSE	FALSE	FALSE	4w6umT	12	0.0113594	0.93611	Anxity	TRUE	reported	4.77595e-06	0.0646	128870828	12	NA	finn-b-E4_GOITRENOD	Thyroid Nodule	TRUE	reported	igd	20.9384	3	1	TRUE	NA

## Sheet: Anxiety-Flatulence
SNP	effect_allele.exposure	other_allele.exposure	effect_allele.outcome	other_allele.outcome	beta.exposure	beta.outcome	eaf.exposure	eaf.outcome	remove	palindromic	ambiguous	id.outcome	chr.outcome	se.outcome	pval.outcome	outcome	mr_keep.outcome	pval_origin.outcome	pos.exposure	samplesize.exposure	se.exposure	chr.exposure	pval.exposure	id.exposure	exposure	mr_keep.exposure	pval_origin.exposure	data_source.exposure	F.value	action	SNP_index	mr_keep	samplesize.outcome
rs112609248	A	G	A	G	0.00160997	0.0913482	0.0102818	0.987997	FALSE	FALSE	FALSE	pv1LjJ	12	0.0358507	0.0108338	Anxity	TRUE	reported	71213459	337199	0.000310408	12	2.1425e-07	ukb-a-584	Flatulence	TRUE	reported	igd	26.9011	3	1	TRUE	NA
rs112882730	A	G	A	G	0.00118845	0.0829132	0.0171279	0.990889	FALSE	FALSE	FALSE	pv1LjJ	8	0.0414545	0.0454894	Anxity	TRUE	reported	8607703	337199	0.000243377	8	1.04455e-06	ukb-a-584	Flatulence	TRUE	reported	igd	23.8453	3	1	TRUE	NA
rs113114556	T	C	T	C	0.00128691	-0.00152093	0.0173578	0.994623	FALSE	FALSE	FALSE	pv1LjJ	8	0.0538713	0.977477	Anxity	TRUE	reported	35543271	337199	0.000244119	8	1.35276e-07	ukb-a-584	Flatulence	TRUE	reported	igd	27.7903	3	1	TRUE	NA
rs113699188	G	C	G	C	0.000993406	0.0111624	0.0225787	0.989661	FALSE	TRUE	FALSE	pv1LjJ	14	0.0383682	0.771106	Anxity	TRUE	reported	36764900	337199	0.000202921	14	9.80889e-07	ukb-a-584	Flatulence	TRUE	reported	igd	23.9662	3	1	FALSE	NA
rs114983670	T	C	T	C	0.00083648	0.0120029	0.0283735	0.983259	FALSE	FALSE	FALSE	pv1LjJ	4	0.0300642	0.689714	Anxity	TRUE	reported	138616852	337199	0.000178933	4	2.94307e-06	ukb-a-584	Flatulence	TRUE	reported	igd	21.854	3	1	TRUE	NA
rs115033919	T	G	T	G	0.00105608	-0.00293364	0.0176632	0.952153	FALSE	FALSE	FALSE	pv1LjJ	4	0.0179846	0.870424	Anxity	TRUE	reported	60596498	337199	0.000229758	4	4.29804e-06	ukb-a-584	Flatulence	TRUE	reported	igd	21.1277	3	1	TRUE	NA
rs115504242	T	G	T	G	0.00123241	-0.043791	0.0162293	0.987609	FALSE	FALSE	FALSE	pv1LjJ	1	0.0345632	0.205161	Anxity	TRUE	reported	57388766	337199	0.000242551	1	3.75561e-07	ukb-a-584	Flatulence	TRUE	reported	igd	25.8169	3	1	TRUE	NA
rs115891786	C	A	C	A	0.00133025	0.00716907	0.010823	0.992172	FALSE	FALSE	FALSE	pv1LjJ	14	0.0434543	0.86896	Anxity	TRUE	reported	102383321	337199	0.000288592	14	4.03906e-06	ukb-a-584	Flatulence	TRUE	reported	igd	21.247	3	1	TRUE	NA
rs115914967	G	T	G	T	0.00123379	0.000187775	0.0139562	0.997594	FALSE	FALSE	FALSE	pv1LjJ	1	0.0810554	0.998152	Anxity	TRUE	reported	244964410	337199	0.000258465	1	1.81092e-06	ukb-a-584	Flatulence	TRUE	reported	igd	22.7866	3	1	TRUE	NA
rs11692879	C	T	C	T	0.00149944	-0.0534908	0.0107429	0.985263	FALSE	FALSE	FALSE	pv1LjJ	2	0.0318132	0.0926851	Anxity	TRUE	reported	385381	337199	0.000289919	2	2.3183e-07	ukb-a-584	Flatulence	TRUE	reported	igd	26.7488	3	1	TRUE	NA
rs117038968	G	A	G	A	0.000686392	0.0332981	0.044275	0.980738	FALSE	FALSE	FALSE	pv1LjJ	16	0.028024	0.234756	Anxity	TRUE	reported	5739031	337199	0.000145221	16	2.28465e-06	ukb-a-584	Flatulence	TRUE	reported	igd	22.3401	3	1	TRUE	NA
rs117605382	G	T	G	T	0.000843142	0.0420488	0.0322584	0.982184	FALSE	FALSE	FALSE	pv1LjJ	7	0.029267	0.150794	Anxity	TRUE	reported	6287287	337199	0.000176742	7	1.83878e-06	ukb-a-584	Flatulence	TRUE	reported	igd	22.7574	3	1	TRUE	NA
rs11801927	C	A	C	A	0.00149163	0.0200225	0.0103841	0.997142	FALSE	FALSE	FALSE	pv1LjJ	1	0.0732639	0.784628	Anxity	TRUE	reported	56252002	337199	0.000298696	1	5.92339e-07	ukb-a-584	Flatulence	TRUE	reported	igd	24.9381	3	1	TRUE	NA
rs118169566	G	A	G	A	0.000693332	-0.01369	0.0472629	0.952116	FALSE	FALSE	FALSE	pv1LjJ	10	0.0183072	0.454586	Anxity	TRUE	reported	132596436	337199	0.000140026	10	7.37004e-07	ukb-a-584	Flatulence	TRUE	reported	igd	24.5169	3	1	TRUE	NA
rs12513846	G	A	G	A	0.00109355	0.0484485	0.0215303	0.993528	FALSE	FALSE	FALSE	pv1LjJ	5	0.0484756	0.317581	Anxity	TRUE	reported	80598478	337199	0.000205174	5	9.8349e-08	ukb-a-584	Flatulence	TRUE	reported	igd	28.4075	3	1	TRUE	NA
rs12536091	C	G	C	G	0.000351155	0.00720594	0.213549	0.839962	FALSE	TRUE	FALSE	pv1LjJ	7	0.0104206	0.489246	Anxity	TRUE	reported	22828200	337199	7.26775e-05	7	1.35438e-06	ukb-a-584	Flatulence	TRUE	reported	igd	23.3452	3	1	FALSE	NA
rs12640227	G	T	G	T	-0.000355346	-0.0108389	0.764108	0.308004	FALSE	FALSE	FALSE	pv1LjJ	4	0.0082852	0.190799	Anxity	TRUE	reported	115621944	337199	7.01568e-05	4	4.08564e-07	ukb-a-584	Flatulence	TRUE	reported	igd	25.6545	3	1	TRUE	NA
rs137876316	C	T	C	T	0.00121473	0.00227658	0.0143565	0.984724	FALSE	FALSE	FALSE	pv1LjJ	6	0.0313404	0.942092	Anxity	TRUE	reported	119312385	337199	0.000259938	6	2.96736e-06	ukb-a-584	Flatulence	TRUE	reported	igd	21.8384	3	1	TRUE	NA
rs141545962	C	T	C	T	0.00150622	-0.0552204	0.0131095	0.980944	FALSE	FALSE	FALSE	pv1LjJ	7	0.0283614	0.0515312	Anxity	TRUE	reported	88439775	337199	0.000283871	7	1.12122e-07	ukb-a-584	Flatulence	TRUE	reported	igd	28.1537	3	1	TRUE	NA
rs143815220	T	C	T	C	0.000786179	-0.0406834	0.0427922	0.992757	FALSE	FALSE	FALSE	pv1LjJ	11	0.0460555	0.377044	Anxity	TRUE	reported	113251743	337199	0.000147468	11	9.76383e-08	ukb-a-584	Flatulence	TRUE	reported	igd	28.4215	3	1	TRUE	NA
rs146083798	C	G	C	G	0.00126738	-0.0405923	0.0133764	0.977318	FALSE	TRUE	FALSE	pv1LjJ	9	0.0258421	0.116234	Anxity	TRUE	reported	103509094	337199	0.000266064	9	1.90401e-06	ukb-a-584	Flatulence	TRUE	reported	igd	22.6904	3	1	FALSE	NA
rs148798471	T	G	T	G	0.0014399	-0.0213429	0.011812	0.929969	FALSE	FALSE	FALSE	pv1LjJ	9	0.014975	0.154088	Anxity	TRUE	reported	122976282	337199	0.000282967	9	3.60952e-07	ukb-a-584	Flatulence	TRUE	reported	igd	25.8936	3	1	TRUE	NA
rs149858	T	C	T	C	-0.000286783	0.0107147	0.639434	0.211257	FALSE	FALSE	FALSE	pv1LjJ	12	0.00946259	0.257498	Anxity	TRUE	reported	99254398	337199	6.26271e-05	12	4.66896e-06	ukb-a-584	Flatulence	TRUE	reported	igd	20.9692	3	1	TRUE	NA
rs150213594	G	A	G	A	0.0012722	-0.0661261	0.0147376	0.986171	FALSE	FALSE	FALSE	pv1LjJ	12	0.0332653	0.0468296	Anxity	TRUE	reported	13056910	337199	0.000259087	12	9.09683e-07	ukb-a-584	Flatulence	TRUE	reported	igd	24.1112	3	1	TRUE	NA
rs16860474	A	T	A	T	0.00118454	0.0167893	0.0134891	0.972666	FALSE	TRUE	FALSE	pv1LjJ	2	0.0233927	0.472933	Anxity	TRUE	reported	173334476	337199	0.000257982	2	4.40129e-06	ukb-a-584	Flatulence	TRUE	reported	igd	21.0824	3	1	FALSE	NA
rs17077901	G	A	G	A	0.000483125	-0.0120771	0.100549	0.890181	FALSE	FALSE	FALSE	pv1LjJ	6	0.0122925	0.325866	Anxity	TRUE	reported	116704753	337199	9.8646e-05	6	9.70756e-07	ukb-a-584	Flatulence	TRUE	reported	igd	23.9861	3	1	TRUE	NA
rs2408343	T	C	T	C	0.0011979	-0.00687616	0.014358	0.971889	FALSE	FALSE	FALSE	pv1LjJ	11	0.0231234	0.766186	Anxity	TRUE	reported	102189644	337199	0.000253958	11	2.39508e-06	ukb-a-584	Flatulence	TRUE	reported	igd	22.2494	3	1	TRUE	NA
rs28515824	G	A	G	A	0.00109042	-0.0388661	0.0196249	0.970018	FALSE	FALSE	FALSE	pv1LjJ	9	0.0221564	0.0794017	Anxity	TRUE	reported	96166635	337199	0.000214885	9	3.88848e-07	ukb-a-584	Flatulence	TRUE	reported	igd	25.7499	3	1	TRUE	NA
rs60882233	G	T	G	T	0.000520231	0.0086477	0.100417	0.893823	FALSE	FALSE	FALSE	pv1LjJ	4	0.0124022	0.485634	Anxity	TRUE	reported	185424511	337199	9.94547e-05	4	1.6885e-07	ukb-a-584	Flatulence	TRUE	reported	igd	27.3616	3	1	TRUE	NA
rs62042650	A	T	A	T	0.00100459	-0.0160932	0.0229849	0.99166	FALSE	TRUE	FALSE	pv1LjJ	16	0.0429208	0.707696	Anxity	TRUE	reported	58510386	337199	0.000203226	16	7.689e-07	ukb-a-584	Flatulence	TRUE	reported	igd	24.4354	3	1	FALSE	NA
rs72688296	G	A	G	A	0.00118998	0.0499854	0.0142883	0.981992	FALSE	FALSE	FALSE	pv1LjJ	4	0.0287821	0.0824442	Anxity	TRUE	reported	132265507	337199	0.000258961	4	4.32424e-06	ukb-a-584	Flatulence	TRUE	reported	igd	21.1159	3	1	TRUE	NA
rs73078225	G	T	G	T	0.000509035	0.00986702	0.11159	0.890614	FALSE	FALSE	FALSE	pv1LjJ	3	0.012196	0.418494	Anxity	TRUE	reported	58614355	337199	9.51767e-05	3	8.88362e-08	ukb-a-584	Flatulence	TRUE	reported	igd	28.6045	3	1	TRUE	NA
rs73174060	A	G	A	G	0.00152329	0.000873686	0.0105798	0.984538	FALSE	FALSE	FALSE	pv1LjJ	13	0.0311581	0.97763	Anxity	TRUE	reported	45229278	337199	0.000290639	13	1.59669e-07	ukb-a-584	Flatulence	TRUE	reported	igd	27.4699	3	1	TRUE	NA
rs75071782	G	A	G	A	0.000809767	0.0142816	0.0345553	0.962673	FALSE	FALSE	FALSE	pv1LjJ	15	0.0206487	0.489159	Anxity	TRUE	reported	48851091	337199	0.000163159	15	6.94321e-07	ukb-a-584	Flatulence	TRUE	reported	igd	24.6319	3	1	TRUE	NA
rs75406304	C	T	C	T	0.00126286	0.0103641	0.0157296	0.970336	FALSE	FALSE	FALSE	pv1LjJ	3	0.0225263	0.645452	Anxity	TRUE	reported	171989147	337199	0.000244203	3	2.32557e-07	ukb-a-584	Flatulence	TRUE	reported	igd	26.7429	3	1	TRUE	NA
rs75851982	A	C	A	C	0.000638574	0.0119154	0.0481882	0.961489	FALSE	FALSE	FALSE	pv1LjJ	6	0.0201859	0.555001	Anxity	TRUE	reported	135651420	337199	0.000139712	6	4.86374e-06	ukb-a-584	Flatulence	TRUE	reported	igd	20.8908	3	1	TRUE	NA
rs76258428	G	A	G	A	0.000402651	-0.0125465	0.153865	0.855483	FALSE	FALSE	FALSE	pv1LjJ	11	0.010888	0.24919	Anxity	TRUE	reported	114866740	337199	8.29255e-05	11	1.20091e-06	ukb-a-584	Flatulence	TRUE	reported	igd	23.5766	3	1	TRUE	NA
rs76538489	A	T	A	T	0.000932732	0.0530178	0.0218565	0.989666	FALSE	TRUE	FALSE	pv1LjJ	15	0.0374186	0.156516	Anxity	TRUE	reported	59260305	337199	0.000204209	15	4.93674e-06	ukb-a-584	Flatulence	TRUE	reported	igd	20.8624	3	1	FALSE	NA
rs76690031	C	T	C	T	0.000568732	-0.0322598	0.0643107	0.944279	FALSE	FALSE	FALSE	pv1LjJ	5	0.0166091	0.0521015	Anxity	TRUE	reported	17787954	337199	0.000121189	5	2.69426e-06	ukb-a-584	Flatulence	TRUE	reported	igd	22.0236	3	1	TRUE	NA
rs76936695	A	G	A	G	0.00132602	0.0388164	0.0124392	0.979772	FALSE	FALSE	FALSE	pv1LjJ	7	0.0267141	0.146214	Anxity	TRUE	reported	98285030	337199	0.000268416	7	7.8098e-07	ukb-a-584	Flatulence	TRUE	reported	igd	24.4053	3	1	TRUE	NA
rs77032757	G	T	G	T	0.000732341	0.0322811	0.0402937	0.953979	FALSE	FALSE	FALSE	pv1LjJ	13	0.0182208	0.0764504	Anxity	TRUE	reported	86074336	337199	0.0001563	13	2.79415e-06	ukb-a-584	Flatulence	TRUE	reported	igd	21.9538	3	1	TRUE	NA
rs7762799	G	A	G	A	-0.000290856	-0.00391543	0.66455	0.396239	FALSE	FALSE	FALSE	pv1LjJ	6	0.00780163	0.615756	Anxity	TRUE	reported	927393	337199	6.32604e-05	6	4.27218e-06	ukb-a-584	Flatulence	TRUE	reported	igd	21.1394	3	1	TRUE	NA
rs77913703	A	G	A	G	0.00107724	-0.0924221	0.0178619	0.987733	FALSE	FALSE	FALSE	pv1LjJ	20	0.0350337	0.00833739	Anxity	TRUE	reported	54228234	337199	0.000224188	20	1.5475e-06	ukb-a-584	Flatulence	TRUE	reported	igd	23.0887	3	1	TRUE	NA
rs78129639	T	C	T	C	0.0014467	0.0395405	0.014011	0.965966	FALSE	FALSE	FALSE	pv1LjJ	2	0.0208896	0.0583808	Anxity	TRUE	reported	65697229	337199	0.000253232	2	1.11132e-08	ukb-a-584	Flatulence	TRUE	reported	igd	32.6377	3	1	TRUE	NA

## Sheet: Anxiety-Irregular Menstruation
SNP	effect_allele.exposure	other_allele.exposure	effect_allele.outcome	other_allele.outcome	beta.exposure	beta.outcome	eaf.exposure	eaf.outcome	remove	palindromic	ambiguous	id.outcome	chr.outcome	se.outcome	pval.outcome	outcome	mr_keep.outcome	pval_origin.outcome	samplesize.exposure	pval.exposure	pos.exposure	se.exposure	chr.exposure	id.exposure	exposure	mr_keep.exposure	pval_origin.exposure	data_source.exposure	F.value	action	SNP_index	mr_keep	samplesize.outcome
rs11214599	T	C	T	C	0.00233846	-0.00803226	0.159025	0.8014	FALSE	FALSE	FALSE	w0fpoz	11	0.00956336	0.400965	Anxity	TRUE	reported	337199	5.51531e-07	113271360	0.000466985	11	ukb-a-578	Irregular Menstruation	TRUE	reported	igd	25.0758	3	1	TRUE	NA
rs114958921	A	G	A	G	0.00531174	-0.00224594	0.022076	0.975129	FALSE	FALSE	FALSE	w0fpoz	2	0.0244343	0.926763	Anxity	TRUE	reported	337199	4.65083e-06	242236553	0.00115976	2	ukb-a-578	Irregular Menstruation	TRUE	reported	igd	20.9767	3	1	TRUE	NA
rs115668910	C	T	C	T	0.00312399	-0.0193668	0.0681261	0.947938	FALSE	FALSE	FALSE	w0fpoz	9	0.0172047	0.260304	Anxity	TRUE	reported	337199	4.41754e-06	21435310	0.000680492	9	ukb-a-578	Irregular Menstruation	TRUE	reported	igd	21.0753	3	1	TRUE	NA
rs116633441	C	T	C	T	0.0057891	-0.0591645	0.0192735	0.967329	FALSE	FALSE	FALSE	w0fpoz	1	0.0210813	0.00500841	Anxity	TRUE	reported	337199	3.4102e-06	199232310	0.00124644	1	ukb-a-578	Irregular Menstruation	TRUE	reported	igd	21.5715	3	1	TRUE	NA
rs140870374	C	A	C	A	0.00915735	0.0107105	0.0126839	0.988658	FALSE	FALSE	FALSE	w0fpoz	1	0.0369709	0.772046	Anxity	TRUE	reported	337199	3.3556e-08	173364214	0.00165836	1	ukb-a-578	Irregular Menstruation	TRUE	reported	igd	30.4917	3	1	TRUE	NA
rs1535738	T	G	T	G	-0.00162172	-0.00107424	0.398356	0.51511	FALSE	FALSE	FALSE	w0fpoz	1	0.00768422	0.888819	Anxity	TRUE	reported	337199	4.77837e-06	46982440	0.000354524	1	ukb-a-578	Irregular Menstruation	TRUE	reported	igd	20.9248	3	1	TRUE	NA
rs28753985	A	G	A	G	-0.00184425	0.00355171	0.344415	0.70093	FALSE	FALSE	FALSE	w0fpoz	4	0.00833969	0.670195	Anxity	TRUE	reported	337199	3.27454e-07	95781256	0.00036112	4	ukb-a-578	Irregular Menstruation	TRUE	reported	igd	26.0817	3	1	TRUE	NA
rs4721321	G	A	G	A	-0.00190657	0.020449	0.236774	0.673798	FALSE	FALSE	FALSE	w0fpoz	7	0.00812751	0.0118686	Anxity	TRUE	reported	337199	2.10688e-06	2068470	0.000401978	7	ukb-a-578	Irregular Menstruation	TRUE	reported	igd	22.4958	3	1	TRUE	NA
rs6025	C	T	C	T	0.00535772	-0.0420217	0.976916	0.0200104	FALSE	FALSE	FALSE	w0fpoz	1	0.0270367	0.120126	Anxity	TRUE	reported	337199	2.5204e-06	169519049	0.00113835	1	ukb-a-578	Irregular Menstruation	TRUE	reported	igd	22.1518	3	1	TRUE	NA
rs7246071	G	C	G	C	0.00386839	-0.00896309	0.0441579	0.927127	FALSE	TRUE	FALSE	w0fpoz	19	0.0146742	0.541327	Anxity	TRUE	reported	337199	3.63655e-06	30482363	0.000835285	19	ukb-a-578	Irregular Menstruation	TRUE	reported	igd	21.4482	3	1	FALSE	NA
rs74741649	A	T	A	T	0.0044356	0.00778857	0.0362709	0.96087	FALSE	TRUE	FALSE	w0fpoz	1	0.0198399	0.694637	Anxity	TRUE	reported	337199	2.54771e-06	34644602	0.000942871	1	ukb-a-578	Irregular Menstruation	TRUE	reported	igd	22.131	3	1	FALSE	NA
rs74758459	T	A	T	A	0.00417553	0.0136674	0.0414889	0.930846	FALSE	TRUE	FALSE	w0fpoz	10	0.0151136	0.365829	Anxity	TRUE	reported	337199	1.80264e-06	58343473	0.000874556	10	ukb-a-578	Irregular Menstruation	TRUE	reported	igd	22.7954	3	1	FALSE	NA
rs7947350	G	A	G	A	-0.00255652	-0.0171184	0.161821	0.817546	FALSE	FALSE	FALSE	w0fpoz	11	0.00988636	0.0833604	Anxity	TRUE	reported	337199	3.64292e-08	30338842	0.000464191	11	ukb-a-578	Irregular Menstruation	TRUE	reported	igd	30.3323	3	1	TRUE	NA

## Sheet: Depression-Thyroid Nodule
SNP	effect_allele.exposure	other_allele.exposure	effect_allele.outcome	other_allele.outcome	beta.exposure	beta.outcome	eaf.exposure	eaf.outcome	remove	palindromic	ambiguous	id.outcome	se.outcome	pval.outcome	outcome	mr_keep.outcome	pval_origin.outcome	pval.exposure	se.exposure	pos.exposure	chr.exposure	samplesize.exposure	id.exposure	exposure	mr_keep.exposure	pval_origin.exposure	data_source.exposure	F.value	action	SNP_index	mr_keep	samplesize.outcome
rs2251739	T	A	T	A	0.3729	0.0052	0.08088	0.1114	FALSE	TRUE	FALSE	KxjsMn	0.0068	0.4463	Dpression	TRUE	reported	2.07702e-06	0.0786	54249719	15	NA	finn-b-E4_GOITRENOD	Thyroid Nodule	TRUE	reported	igd	22.5081	3	1	FALSE	NA
rs4338740	C	T	C	T	0.2174	0.0005	0.3133	0.2629	FALSE	FALSE	FALSE	KxjsMn	0.0049	0.915	Dpression	TRUE	reported	2.613e-06	0.0463	49735297	15	NA	finn-b-E4_GOITRENOD	Thyroid Nodule	TRUE	reported	igd	22.0474	3	1	TRUE	NA
rs4812597	G	A	G	A	0.1986	0.0022	0.5725	0.5022	FALSE	FALSE	FALSE	KxjsMn	0.0043	0.6046	Dpression	TRUE	reported	4.80397e-06	0.0434	41051173	20	NA	finn-b-E4_GOITRENOD	Thyroid Nodule	TRUE	reported	igd	20.9401	3	1	TRUE	NA
rs7192598	C	T	C	T	0.2222	0.0068	0.2999	0.3808	FALSE	FALSE	FALSE	KxjsMn	0.0045	0.1286	Dpression	TRUE	reported	2.24802e-06	0.047	60403477	16	NA	finn-b-E4_GOITRENOD	Thyroid Nodule	TRUE	reported	igd	22.3508	3	1	TRUE	NA
rs73159816	A	G	A	G	0.2956	0.0007	0.1334	0.1692	FALSE	FALSE	FALSE	KxjsMn	0.006	0.9132	Dpression	TRUE	reported	4.77595e-06	0.0646	128870828	12	NA	finn-b-E4_GOITRENOD	Thyroid Nodule	TRUE	reported	igd	20.9384	3	1	TRUE	NA

## Sheet: Depression-Flatulence
SNP	effect_allele.exposure	other_allele.exposure	effect_allele.outcome	other_allele.outcome	beta.exposure	beta.outcome	eaf.exposure	eaf.outcome	remove	palindromic	ambiguous	id.outcome	se.outcome	pval.outcome	outcome	mr_keep.outcome	pval_origin.outcome	pos.exposure	samplesize.exposure	se.exposure	chr.exposure	pval.exposure	id.exposure	exposure	mr_keep.exposure	pval_origin.exposure	data_source.exposure	F.value	action	SNP_index	mr_keep	samplesize.outcome
rs112609248	A	G	A	G	0.00160997	-0.0371	0.0102818	0.0107	FALSE	FALSE	FALSE	OdarFd	0.0237	0.1177	Dpression	TRUE	reported	71213459	337199	0.000310408	12	2.1425e-07	ukb-a-584	Flatulence	TRUE	reported	igd	26.9011	3	1	TRUE	NA
rs112882730	A	G	A	G	0.00118845	0.0334	0.0171279	0.0199	FALSE	FALSE	FALSE	OdarFd	0.0172	0.05193	Dpression	TRUE	reported	8607703	337199	0.000243377	8	1.04455e-06	ukb-a-584	Flatulence	TRUE	reported	igd	23.8453	3	1	TRUE	NA
rs113114556	T	C	T	C	0.00128691	-0.0088	0.0173578	0.0174	FALSE	FALSE	FALSE	OdarFd	0.0185	0.6325	Dpression	TRUE	reported	35543271	337199	0.000244119	8	1.35276e-07	ukb-a-584	Flatulence	TRUE	reported	igd	27.7903	3	1	TRUE	NA
rs113699188	G	C	G	C	0.000993406	-0.0112	0.0225787	0.0213	FALSE	TRUE	FALSE	OdarFd	0.0159	0.482	Dpression	TRUE	reported	36764900	337199	0.000202921	14	9.80889e-07	ukb-a-584	Flatulence	TRUE	reported	igd	23.9662	3	1	FALSE	NA
rs114983670	T	C	T	C	0.00083648	0.0048	0.0283735	0.028	FALSE	FALSE	FALSE	OdarFd	0.0133	0.7171	Dpression	TRUE	reported	138616852	337199	0.000178933	4	2.94307e-06	ukb-a-584	Flatulence	TRUE	reported	igd	21.854	3	1	TRUE	NA
rs115033919	T	G	T	G	0.00105608	-0.0165	0.0176632	0.0193	FALSE	FALSE	FALSE	OdarFd	0.0164	0.3159	Dpression	TRUE	reported	60596498	337199	0.000229758	4	4.29804e-06	ukb-a-584	Flatulence	TRUE	reported	igd	21.1277	3	1	TRUE	NA
rs115504242	T	G	T	G	0.00123241	-0.0146	0.0162293	0.0148	FALSE	FALSE	FALSE	OdarFd	0.0191	0.4428	Dpression	TRUE	reported	57388766	337199	0.000242551	1	3.75561e-07	ukb-a-584	Flatulence	TRUE	reported	igd	25.8169	3	1	TRUE	NA
rs115891786	C	A	C	A	0.00133025	-0.0267	0.010823	0.0116	FALSE	FALSE	FALSE	OdarFd	0.0205	0.1921	Dpression	TRUE	reported	102383321	337199	0.000288592	14	4.03906e-06	ukb-a-584	Flatulence	TRUE	reported	igd	21.247	3	1	TRUE	NA
rs115914967	G	T	G	T	0.00123379	0.0056	0.0139562	0.0137	FALSE	FALSE	FALSE	OdarFd	0.0199	0.7768	Dpression	TRUE	reported	244964410	337199	0.000258465	1	1.81092e-06	ukb-a-584	Flatulence	TRUE	reported	igd	22.7866	3	1	TRUE	NA
rs11692879	C	T	C	T	0.00149944	-0.0072	0.0107429	0.0115	FALSE	FALSE	FALSE	OdarFd	0.0208	0.7295	Dpression	TRUE	reported	385381	337199	0.000289919	2	2.3183e-07	ukb-a-584	Flatulence	TRUE	reported	igd	26.7488	3	1	TRUE	NA
rs117038968	G	A	G	A	0.000686392	-0.0033	0.044275	0.0434	FALSE	FALSE	FALSE	OdarFd	0.0107	0.7571	Dpression	TRUE	reported	5739031	337199	0.000145221	16	2.28465e-06	ukb-a-584	Flatulence	TRUE	reported	igd	22.3401	3	1	TRUE	NA
rs117605382	G	T	G	T	0.000843142	0.0122	0.0322584	0.0313	FALSE	FALSE	FALSE	OdarFd	0.0133	0.3599	Dpression	TRUE	reported	6287287	337199	0.000176742	7	1.83878e-06	ukb-a-584	Flatulence	TRUE	reported	igd	22.7574	3	1	TRUE	NA
rs11801927	C	A	C	A	0.00149163	0.0401	0.0103841	0.0121	FALSE	FALSE	FALSE	OdarFd	0.0205	0.05028	Dpression	TRUE	reported	56252002	337199	0.000298696	1	5.92339e-07	ukb-a-584	Flatulence	TRUE	reported	igd	24.9381	3	1	TRUE	NA
rs118169566	G	A	G	A	0.000693332	0.0016	0.0472629	0.0452	FALSE	FALSE	FALSE	OdarFd	0.0109	0.8804	Dpression	TRUE	reported	132596436	337199	0.000140026	10	7.37004e-07	ukb-a-584	Flatulence	TRUE	reported	igd	24.5169	3	1	TRUE	NA
rs12513846	G	A	G	A	0.00109355	0.0161	0.0215303	0.0227	FALSE	FALSE	FALSE	OdarFd	0.0149	0.2792	Dpression	TRUE	reported	80598478	337199	0.000205174	5	9.8349e-08	ukb-a-584	Flatulence	TRUE	reported	igd	28.4075	3	1	TRUE	NA
rs12536091	C	G	C	G	0.000351155	0.0082	0.213549	0.2111	FALSE	TRUE	FALSE	OdarFd	0.0053	0.118	Dpression	TRUE	reported	22828200	337199	7.26775e-05	7	1.35438e-06	ukb-a-584	Flatulence	TRUE	reported	igd	23.3452	3	1	FALSE	NA
rs12640227	G	T	G	T	-0.000355346	-0.0127	0.764108	0.7595	FALSE	FALSE	FALSE	OdarFd	0.005	0.01199	Dpression	TRUE	reported	115621944	337199	7.01568e-05	4	4.08564e-07	ukb-a-584	Flatulence	TRUE	reported	igd	25.6545	3	1	TRUE	NA
rs137876316	C	T	C	T	0.00121473	-0.0301	0.0143565	0.0154	FALSE	FALSE	FALSE	OdarFd	0.0187	0.1083	Dpression	TRUE	reported	119312385	337199	0.000259938	6	2.96736e-06	ukb-a-584	Flatulence	TRUE	reported	igd	21.8384	3	1	TRUE	NA
rs141545962	C	T	C	T	0.00150622	-0.0135	0.0131095	0.0132	FALSE	FALSE	FALSE	OdarFd	0.02	0.4979	Dpression	TRUE	reported	88439775	337199	0.000283871	7	1.12122e-07	ukb-a-584	Flatulence	TRUE	reported	igd	28.1537	3	1	TRUE	NA
rs143815220	T	C	T	C	0.000786179	-0.0188	0.0427922	0.0418	FALSE	FALSE	FALSE	OdarFd	0.0108	0.08295	Dpression	TRUE	reported	113251743	337199	0.000147468	11	9.76383e-08	ukb-a-584	Flatulence	TRUE	reported	igd	28.4215	3	1	TRUE	NA
rs146083798	C	G	C	G	0.00126738	0.025	0.0133764	0.0136	FALSE	TRUE	FALSE	OdarFd	0.0196	0.2025	Dpression	TRUE	reported	103509094	337199	0.000266064	9	1.90401e-06	ukb-a-584	Flatulence	TRUE	reported	igd	22.6904	3	1	FALSE	NA
rs148798471	T	G	T	G	0.0014399	0.0054	0.011812	0.0124	FALSE	FALSE	FALSE	OdarFd	0.0206	0.7914	Dpression	TRUE	reported	122976282	337199	0.000282967	9	3.60952e-07	ukb-a-584	Flatulence	TRUE	reported	igd	25.8936	3	1	TRUE	NA
rs149858	T	C	T	C	-0.000286783	-0.0123	0.639434	0.6427	FALSE	FALSE	FALSE	OdarFd	0.0046	0.007346	Dpression	TRUE	reported	99254398	337199	6.26271e-05	12	4.66896e-06	ukb-a-584	Flatulence	TRUE	reported	igd	20.9692	3	1	TRUE	NA
rs150213594	G	A	G	A	0.0012722	-0.0393	0.0147376	0.0154	FALSE	FALSE	FALSE	OdarFd	0.02	0.04915	Dpression	TRUE	reported	13056910	337199	0.000259087	12	9.09683e-07	ukb-a-584	Flatulence	TRUE	reported	igd	24.1112	3	1	TRUE	NA
rs16860474	A	T	A	T	0.00118454	-0.0047	0.0134891	0.0148	FALSE	TRUE	FALSE	OdarFd	0.0179	0.7911	Dpression	TRUE	reported	173334476	337199	0.000257982	2	4.40129e-06	ukb-a-584	Flatulence	TRUE	reported	igd	21.0824	3	1	FALSE	NA
rs17077901	G	A	G	A	0.000483125	-0.0014	0.100549	0.0988	FALSE	FALSE	FALSE	OdarFd	0.0072	0.8512	Dpression	TRUE	reported	116704753	337199	9.8646e-05	6	9.70756e-07	ukb-a-584	Flatulence	TRUE	reported	igd	23.9861	3	1	TRUE	NA
rs2408343	T	C	T	C	0.0011979	0.0047	0.014358	0.0148	FALSE	FALSE	FALSE	OdarFd	0.0185	0.7997	Dpression	TRUE	reported	102189644	337199	0.000253958	11	2.39508e-06	ukb-a-584	Flatulence	TRUE	reported	igd	22.2494	3	1	TRUE	NA
rs28515824	G	A	G	A	0.00109042	0.0387	0.0196249	0.0198	FALSE	FALSE	FALSE	OdarFd	0.0156	0.01293	Dpression	TRUE	reported	96166635	337199	0.000214885	9	3.88848e-07	ukb-a-584	Flatulence	TRUE	reported	igd	25.7499	3	1	TRUE	NA
rs60882233	G	T	G	T	0.000520231	-0.0042	0.100417	0.1013	FALSE	FALSE	FALSE	OdarFd	0.0073	0.5655	Dpression	TRUE	reported	185424511	337199	9.94547e-05	4	1.6885e-07	ukb-a-584	Flatulence	TRUE	reported	igd	27.3616	3	1	TRUE	NA
rs72688296	G	A	G	A	0.00118998	-0.0046	0.0142883	0.0146	FALSE	FALSE	FALSE	OdarFd	0.0187	0.8049	Dpression	TRUE	reported	132265507	337199	0.000258961	4	4.32424e-06	ukb-a-584	Flatulence	TRUE	reported	igd	21.1159	3	1	TRUE	NA
rs73078225	G	T	G	T	0.000509035	-0.0011	0.11159	0.1138	FALSE	FALSE	FALSE	OdarFd	0.0068	0.8755	Dpression	TRUE	reported	58614355	337199	9.51767e-05	3	8.88362e-08	ukb-a-584	Flatulence	TRUE	reported	igd	28.6045	3	1	TRUE	NA
rs75071782	G	A	G	A	0.000809767	0.0059	0.0345553	0.0343	FALSE	FALSE	FALSE	OdarFd	0.0123	0.631	Dpression	TRUE	reported	48851091	337199	0.000163159	15	6.94321e-07	ukb-a-584	Flatulence	TRUE	reported	igd	24.6319	3	1	TRUE	NA
rs75406304	C	T	C	T	0.00126286	-0.019	0.0157296	0.0162	FALSE	FALSE	FALSE	OdarFd	0.0175	0.2761	Dpression	TRUE	reported	171989147	337199	0.000244203	3	2.32557e-07	ukb-a-584	Flatulence	TRUE	reported	igd	26.7429	3	1	TRUE	NA
rs75851982	A	C	A	C	0.000638574	-0.0156	0.0481882	0.0459	FALSE	FALSE	FALSE	OdarFd	0.0108	0.1485	Dpression	TRUE	reported	135651420	337199	0.000139712	6	4.86374e-06	ukb-a-584	Flatulence	TRUE	reported	igd	20.8908	3	1	TRUE	NA
rs76258428	G	A	G	A	0.000402651	-0.0072	0.153865	0.1552	FALSE	FALSE	FALSE	OdarFd	0.006	0.2261	Dpression	TRUE	reported	114866740	337199	8.29255e-05	11	1.20091e-06	ukb-a-584	Flatulence	TRUE	reported	igd	23.5766	3	1	TRUE	NA
rs76538489	A	T	A	T	0.000932732	0.013	0.0218565	0.0208	FALSE	TRUE	FALSE	OdarFd	0.0154	0.3996	Dpression	TRUE	reported	59260305	337199	0.000204209	15	4.93674e-06	ukb-a-584	Flatulence	TRUE	reported	igd	20.8624	3	1	FALSE	NA
rs76690031	C	T	C	T	0.000568732	0.0002	0.0643107	0.0625	FALSE	FALSE	FALSE	OdarFd	0.009	0.9799	Dpression	TRUE	reported	17787954	337199	0.000121189	5	2.69426e-06	ukb-a-584	Flatulence	TRUE	reported	igd	22.0236	3	1	TRUE	NA
rs76936695	A	G	A	G	0.00132602	-0.0047	0.0124392	0.0127	FALSE	FALSE	FALSE	OdarFd	0.0194	0.8104	Dpression	TRUE	reported	98285030	337199	0.000268416	7	7.8098e-07	ukb-a-584	Flatulence	TRUE	reported	igd	24.4053	3	1	TRUE	NA
rs77032757	G	T	G	T	0.000732341	-0.0086	0.0402937	0.0396	FALSE	FALSE	FALSE	OdarFd	0.0114	0.4471	Dpression	TRUE	reported	86074336	337199	0.0001563	13	2.79415e-06	ukb-a-584	Flatulence	TRUE	reported	igd	21.9538	3	1	TRUE	NA
rs7762799	G	A	G	A	-0.000290856	0.0015	0.66455	0.6628	FALSE	FALSE	FALSE	OdarFd	0.0046	0.74	Dpression	TRUE	reported	927393	337199	6.32604e-05	6	4.27218e-06	ukb-a-584	Flatulence	TRUE	reported	igd	21.1394	3	1	TRUE	NA
rs77913703	A	G	A	G	0.00107724	0.006	0.0178619	0.0176	FALSE	FALSE	FALSE	OdarFd	0.0167	0.719	Dpression	TRUE	reported	54228234	337199	0.000224188	20	1.5475e-06	ukb-a-584	Flatulence	TRUE	reported	igd	23.0887	3	1	TRUE	NA
rs78129639	T	C	T	C	0.0014467	0.0162	0.014011	0.0147	FALSE	FALSE	FALSE	OdarFd	0.0186	0.3826	Dpression	TRUE	reported	65697229	337199	0.000253232	2	1.11132e-08	ukb-a-584	Flatulence	TRUE	reported	igd	32.6377	3	1	TRUE	NA

## Sheet: Depression-Irregular Menstruati
SNP	effect_allele.exposure	other_allele.exposure	effect_allele.outcome	other_allele.outcome	beta.exposure	beta.outcome	eaf.exposure	eaf.outcome	remove	palindromic	ambiguous	id.outcome	se.outcome	pval.outcome	outcome	mr_keep.outcome	pval_origin.outcome	samplesize.exposure	pval.exposure	pos.exposure	se.exposure	chr.exposure	id.exposure	exposure	mr_keep.exposure	pval_origin.exposure	data_source.exposure	F.value	action	SNP_index	mr_keep	samplesize.outcome
rs11214599	T	C	T	C	0.00233846	0.0239	0.159025	0.1563	FALSE	FALSE	FALSE	nOFaVu	0.0059	5.218e-05	Dpression	TRUE	reported	337199	5.51531e-07	113271360	0.000466985	11	ukb-a-578	Irregular Menstruation	TRUE	reported	igd	25.0758	3	1	TRUE	NA
rs114958921	A	G	A	G	0.00531174	0.0113	0.022076	0.0233	FALSE	FALSE	FALSE	nOFaVu	0.0143	0.4323	Dpression	TRUE	reported	337199	4.65083e-06	242236553	0.00115976	2	ukb-a-578	Irregular Menstruation	TRUE	reported	igd	20.9767	3	1	TRUE	NA
rs115668910	C	T	C	T	0.00312399	-0.0069	0.0681261	0.0668	FALSE	FALSE	FALSE	nOFaVu	0.0087	0.4319	Dpression	TRUE	reported	337199	4.41754e-06	21435310	0.000680492	9	ukb-a-578	Irregular Menstruation	TRUE	reported	igd	21.0753	3	1	TRUE	NA
rs116633441	C	T	C	T	0.0057891	0.0281	0.0192735	0.0192	FALSE	FALSE	FALSE	nOFaVu	0.0157	0.07332	Dpression	TRUE	reported	337199	3.4102e-06	199232310	0.00124644	1	ukb-a-578	Irregular Menstruation	TRUE	reported	igd	21.5715	3	1	TRUE	NA
rs1535738	T	G	T	G	-0.00162172	-0.0004	0.398356	0.399	FALSE	FALSE	FALSE	nOFaVu	0.0045	0.9307	Dpression	TRUE	reported	337199	4.77837e-06	46982440	0.000354524	1	ukb-a-578	Irregular Menstruation	TRUE	reported	igd	20.9248	3	1	TRUE	NA
rs28753985	A	G	A	G	-0.00184425	0.0013	0.344415	0.3386	FALSE	FALSE	FALSE	nOFaVu	0.0046	0.7678	Dpression	TRUE	reported	337199	3.27454e-07	95781256	0.00036112	4	ukb-a-578	Irregular Menstruation	TRUE	reported	igd	26.0817	3	1	TRUE	NA
rs4721321	G	A	G	A	-0.00190657	-0.0261	0.236774	0.2423	FALSE	FALSE	FALSE	nOFaVu	0.005	1.966e-07	Dpression	TRUE	reported	337199	2.10688e-06	2068470	0.000401978	7	ukb-a-578	Irregular Menstruation	TRUE	reported	igd	22.4958	3	1	TRUE	NA
rs6025	C	T	C	T	0.00535772	-0.0048	0.976916	0.9753	FALSE	FALSE	FALSE	nOFaVu	0.0139	0.7326	Dpression	TRUE	reported	337199	2.5204e-06	169519049	0.00113835	1	ukb-a-578	Irregular Menstruation	TRUE	reported	igd	22.1518	3	1	TRUE	NA
rs7246071	G	C	G	C	0.00386839	0.0243	0.0441579	0.0446	FALSE	TRUE	FALSE	nOFaVu	0.0105	0.02053	Dpression	TRUE	reported	337199	3.63655e-06	30482363	0.000835285	19	ukb-a-578	Irregular Menstruation	TRUE	reported	igd	21.4482	3	1	FALSE	NA
rs74741649	A	T	A	T	0.0044356	0.0034	0.0362709	0.0372	FALSE	TRUE	FALSE	nOFaVu	0.0122	0.7827	Dpression	TRUE	reported	337199	2.54771e-06	34644602	0.000942871	1	ukb-a-578	Irregular Menstruation	TRUE	reported	igd	22.131	3	1	FALSE	NA
rs74758459	T	A	T	A	0.00417553	0.0139	0.0414889	0.0422	FALSE	TRUE	FALSE	nOFaVu	0.0109	0.2039	Dpression	TRUE	reported	337199	1.80264e-06	58343473	0.000874556	10	ukb-a-578	Irregular Menstruation	TRUE	reported	igd	22.7954	3	1	FALSE	NA
rs7947350	G	A	G	A	-0.00255652	-0.0065	0.161821	0.1619	FALSE	FALSE	FALSE	nOFaVu	0.0058	0.2642	Dpression	TRUE	reported	337199	3.64292e-08	30338842	0.000464191	11	ukb-a-578	Irregular Menstruation	TRUE	reported	igd	30.3323	3	1	TRUE	NA
